# Supplementary material for: DNA methylation status of nuclear-encoded mitochondrial genes underlies the tissue-dependent mitochondrial functions
Source: BMC Genomics. 2010 Aug 19;11:481. doi: 10.1186/1471-2164-11-481 (PMC2996977; doi:10.1186/1471-2164-11-481)
Supplement: Additional file 2 — Table S1 Primers used for COBRA, and the result of the experiment. [file 1471-2164-11-481-S2.XLS]

## Sheet: Primerlist
	Table S1 Primers used for COBRA, and the result of the experiment.
	Gene ID (symbol)	Amplified region (UCSC, mm9)	Foward primer sequence	Reverse primer sequence	Investigated HpyCH4IV site	Methylation level (%)
						Liver	Brain	Heart
	0610010D20Rik	chr19:42,122,034-42,122,214	GATGATGTTTGTGAAGGGATAGTG	CAAAAACCAATCTTCTAACCCCTA	chr19:42,122,070-42,122,073	11.0716	64.2958	53.8823
	Abat	chr16:8,515,475-8,515,750	TTTATAGATGGGAGAGTTGGGGTA	TCAAAAATTCAAAATCATCTTCCA	chr16:8515578-8515581	16.9327	71.7621	68.2672
	Abhd10	chr16:45,746,959-45,747,219	TGGTAATTTGAGTTTTGGTTGTTT	AACCCCTACAACATCAAACAATTT	chr16:45747048-45747051	86.2714	64.2095	78.4822
	Acad10	chr5:122,116,815-122,116,974	TTTAATGAGGTTTTGGGTGTTTTT	CACTTCAATATTCCACCAATCAAC	chr5:122116943-122116946	24.7459	69.069	73.4149
	Acsl6	chr11:54,119,194-54,119,574	AAATATGATGATGATGATGGTGGT	AACAAATACCCCCTTTTCTTATCC	chr11:54119284-54119287	75.8211	34.3891	66.5573
	Acsm2	chr7:126,703,858-126,704,212	AGGGTTGTTGTTTATTGGTTTGTT	CCTACTCCAAAATATCATCCCCTA	chr7:126703901-126703904	43.3759	91.3622	84.3733
	Acsm5	chr7:126,671,205-126,671,466	TGGGTAGAGTTGAGTTGTTTGAGA	AATACACCCCAAAAATCCTCCTAT	chr7:126671231-126671234	18.6233	89.0802	78.008
	Amacr	chr15:10,913,402-10,913,775	GGTTTTGGATTATTTGGAGTAGGA	CCCACTAAATAAAATAACCAACCA	chr15:10913587-10913590	45.7517	94.7096	95.2041
	Atad3a	chr4:155,133,231-155,133,604	TTGAGGGTTGGAATTATTGTTTTT	CTTAAACCCCACAAACTCAAATCT	chr4:155133372-155133375	30.0567	89.289	59.5161
	Cds2	chr2:132,085,013-132,085,295	TTTTGAGAATTGGGATTAAAGGTG	CACTCAACAAACATATACATTCCCTAA	chr2:132085067-132085070	90.6386	87.6956	74.117
	Ckmt2	chr13:92,022,233-92,022,692	TGTAAGATTTTGTTTGGTTTGTGAA	ACCTACCTAATCATTTCCCCTCTT	chr13:92022466-92022469	91.2527	85.5589	89.826
	Coq2	chr5:101,101,649-101,101,924	TGGAAAGATGTAGGAAGAGGGATA	CAAAATAAAACAAATCCAACCAAA	chr5:101101789-101101792	13.2588	67.3668	75.9368
	Coq3	chr4:21,809,301-21,809,592	TTGGTTTTGTTTTGTTTAGGTTG	AACATAACTCCCCAAAAACCATC	chr4:21809401-21809404	26.3745	90.321	87.1835
	Cyp2c70	chr19:40,259,174-40,259,516	TTATTGGGTATTAATGGGAGGAGA	ACTACCAAAACTCAAATCCATCAA	chr19:40259479-40259482	31.4731	83.6091	74.3802
	D10Ertd322e	chr10:94,963,353-94,963,511	GATAGGATTTTATGGGTGGGATTT	CAACTTTCTCAAAACTCTACACAATC	chr10:94963408-94963411	70.3794	15.9662	34.2357
	Diablo	chr5:123,975,615-123,976,041	GGATTTTTGATTTAAATGGGTTGA	TCACTTTTCCTTTATTCCATCAAA	chr5:123975880-123975883	91.8503	67.9853	87.2868
	Foxred1	chr9:35,022,939-35,023,188	AGTGAGTATGGGTGATAGTTGGGT	TAAAACCTCCCCTACAAACAACAC	chr9:35023053-35023056	95.1718	88.7891	94.3242
	Gramd4	chr15:85,886,709-85,887,072	TTTGGGTTATGTTAGGTTTTGGTT	TCCTCACTATCACACAAAACATCC	chr15:85886981-85886984	74.7414	83.6477	53.712
	Gstk1	chr6:42,198,272-42,198,576	GTATGTTAGATAGGGAGGGGGTTT	AAAACCAAACTAAACACACATCACA	chr6:42198478-42198481	89.6176	78.9229	79.681
	Hmgcs2	chr3:98,085,967-98,086,213	GGTTGGGGGTTAGTATAATATGAGG	ACCACCATACCTAACACAAACCTT	chr3:98086083-98086086	10.1822	74.0301	77.047
	Hsd35b	chr3:98,450,130-98,450,396	GGATGTTTTGGGATGTTGATAGTT	CAAACACTTATTTCTCTCCCAACA	chr3:98450272-98450275	12.402	52.9809	40.1458
	Lrrc10	chr10:116,479,024-116,479,375	TGTGTGTTGGAATAAGGATTAAGG	CCCTCATTATCCCTAAAAATAATAACA	chr10:116479185-116479188	93.0682	89.2278	49.3629
	Mpst	chr15:78,241,915-78,242,337	TGGAGGTTGAGATAGGTGGATTAT	ACTCCCACCCTAACAATCTAAACA	chr15:78242076-78242079	57.5434	95.4265	93.9361
	Mrm1	chr11:84,637,298-84,637,547	TTTTTAGAGGAGAGGGATAGTTGG	CCCCATCTTAATAAACCCTAAACC	chr11:84637456-84637459	81.0451	80.8164	25.4501
	Mrp63	chr14:58,442,968-58,443,123	AATTTGGGGAGAAAGGGTATGTAT	CCATCCCTAAACTAATACCCATAA	chr14:58443090-58443093	82.1056	37.2773	52.625
	Mrpl22	chr11:57,986,442-57,986,611	TTGTAGTGTTTGGATAAGGGTGGT	CAATCTTATTCTTCTTCTCCCATTT	chr11:57986470-57986473	76.402	81.8121	55.3824
	Mrpl39	chr16:84,737,783-84,738,190	TGTGTGATGTTTTTGGGTAATTTT	AACTCTACCTACCCCCAACTTCAT	chr16:84738096-84738099	65.5241	33.7789	42.3344
	Mrps18	chr17:36,051,713-36,052,028	TAGGAGGGTTTTTGGTGTAAAGAG	CCATAACCAACCAATACTCATCAA	chr17:36051812-36051815	70.4758	69.9628	56.9659
	Mrps25	chr6:92,138,828-92,138,960	AGAGGTTTTGGTTTTATTGGGTTT	CAACCCTTAACAAACCCTTCCTAT	chr6:92138874-92138877	91.61	81.8894	61.1052
	Mrps35	chr6:146,989,529-146,989,907	GTTGGGAATTGAATTAGGGTTTTT	AACTCCACATTTTCAATTTTCATT	chr6:146989620-146989623	78.8826	72.8344	65.2822
	Mto1	chr9:78,293,841-78,294,182	GGAGGATGGGGAATTTAAGTTTAG	CAATCTCTACCTCCCACCTTACAA	chr9:78293886-78293889	68.5374	73.6103	55.2786
	Napg	chr18:63,136,811-63,137,258	TTTGAGGTGGATGTTAAGAAAAGA	CCCCTTCCCAAAAACTCTATATT	chr18:63136886-63136889	96.6726	97.3267	98.206
	Ndufs8	chr19:3,914,956-3,915,274	GAAGGTTAGAATTATGTGGGGATG	TACCCTCCTAAACTAACCCCCTAC	chr19:3915054-3915057	84.9429	77.2505	72.2106
	Ndufv2	chr17:66,457,378-66,457,735	GGTTTGGTTTTAGAATTTTGGAGA	TCAACACCACATCTACCTACCCTA	chr17:66457534-66457537	71.1157	68.2105	41.3462
	Oat	chr7:139,766,546-139,767,008	AAAGTAATATTATTGGGAAAGGATTGA	ACTAAACCATCTTTCCAACCCCTA	chr7:139766801-139766804	35.3504	69.1081	70.8968
	Otc	chrX:9,830,324-9,830,451	AGGTTTTGGAATTTATAGGTTTGG	CCCTATTTTATACCCTATCCATTA	chrX:9830400-9830403	19.9185	72.2152	65.6086
	Pet112l	chr3:85,374,575-85,375,007	TTTGGTTGAGAGAGTTATTTTGGA	TAACACTTCCCCCACTATACCCTA	chr3:85374855-85374858	44.448	37.941	37.3268
	Pmpcb	chr5:21,244,592-21,244,995	AAGTGGTTTTGGAATGAGTTTGTT	CCTCTAATCCCAACACTCAAAAA	chr5:21244819-21244822	30.536	58.1773	66.2468
	Ptcd2	chr13:100,112,033-100,112,260	TTGATTGTTAGGGTTTGATTTTGA	CTACCCACTCTTACCATCATCTCC	chr13:100112206-100112209	84.7193	80.6027	61.5191
	Ptrf	chr11:100,835,715-100,836,184	TGGATGTTTTGTTTTTGTGGTTAT	ACAAACTAATTCCACTCAACCTCA	chr11:100835845-100835848	75.0325	61.4539	26.7047
	Rars2	chr4:34,556,135-34,556,344	TGGGTTTGAGTTGGTTTAGTAGGT	CCAAAATAACTATTCATTTCCTAACA	chr4:34556250-34556253	94.9295	66.779	86.0135
	Sdhc	chr1:173,078,445-173,078,853	GGGTTTTTAGAAAGAAGTGGGAATA	CAAAAACCCAACTCAAATTACCC	chr1:173078816-173078819	88.4295	83.5017	50.7034
	Slc25a13	chr6:6,165,395-6,165,752	GGTAGGTTTTAAAGGGTAAAGGTGA	TCAAACCAATAACCCCTTTCTTTA	chr6:6165624-6165627	18.9624	91.5523	79.3763
	Slc25a15	chr8:23,506,385-23,506,827	GAGTGGGATTGTAGGTTTTTAAGG	AAAAACAAAACCAAAACCCTCTTA	chr8:23506480-23506483	16.005	86.8498	84.1889
	Slc25a39	chr11:102,272,239-102,272,657	TTAAGTGGGAGAGAGGAAAGATTG	TCACCACTACCCAACCTAAATACA	chr11:102272498-102272501	24.5807	72.1928	70.3511
	Spns1	chr7:133,524,828-133,525,137	TGATAATTTGTGTTTATATTTGTGTGA	AACCCTACTACCATCACCCACTAC	chr7:133524864-133524867	64.9778	72.6183	57.08
	Tmem205	chr9:21,735,889-21,736,354	TGAAGGTTAGAGGATAATTTATTAGGG	TCTCCTTCTCCAACATAATCACAA	chr9:21735997-21736000	86.0856	80.5851	73.2433
