# Supplementary material for: DNA methylation status of nuclear-encoded mitochondrial genes underlies the tissue-dependent mitochondrial functions
Source: BMC Genomics. 2010 Aug 19;11:481. doi: 10.1186/1471-2164-11-481 (PMC2996977; doi:10.1186/1471-2164-11-481)
Supplement: Additional file 3 — Table S2 Genomic locations of T-DMRs. [file 1471-2164-11-481-S3.XLS]

## Sheet: Sheet1
Table S2 Genomic locations of T-DMRs
Genomic location of T-DMR (UCSC mm9)	RefSeq gene	Gene name	Strand	Distance from TSS (bp)	Sample (hypomethylated)	Control
chr3:98940406-98940409	NM_027462	Wars2	+	-4606	Heart	Brain
chr6:17017412-17017415	NM_207176	Tes	+	2264	Heart	Brain
chr2:118980300-118980303	NM_001033136	Fam82a2	-	2388	Heart	Brain
chr2:118980463-118980466	NM_001033136	Fam82a2	-	2225	Heart	Brain
chr2:118981288-118981291	NM_001033136	Fam82a2	-	1400	Heart	Brain
chr7:50699698-50699701	NM_026695	Etfb	+	186	Heart	Brain
chr7:50699835-50699838	NM_026695	Etfb	+	323	Heart	Brain
chr7:50700399-50700402	NM_026695	Etfb	+	887	Heart	Brain
chr14:58439870-58439873	NM_026401	Mrp63	+	-5205	Heart	Brain
chr14:58440934-58440937	NM_026401	Mrp63	+	-4141	Heart	Brain
chr6:5448620-5448623	NM_013743	Pdk4	-	-2345	Heart	Brain
chr6:5449220-5449223	NM_013743	Pdk4	-	-2945	Heart	Brain
chr9:55366898-55366901	NM_145615	Etfa	-	-6851	Heart	Brain
chr6:95670251-95670254	NM_011507	Suclg2	-	-1423	Heart	Brain
chr8:108540185-108540188	NM_028038	Ddx28	-	-4802	Heart	Brain
chr8:108540405-108540408	NM_028038	Ddx28	-	-5022	Heart	Brain
chrX:109426114-109426117	NM_026565	Apool	+	1098	Heart	Brain
chr3:130319051-130319054	NM_027907	Agxt2l1	+	-1441	Heart	Brain
chr3:130319552-130319555	NM_027907	Agxt2l1	+	-940	Heart	Brain
chr3:130319811-130319814	NM_027907	Agxt2l1	+	-681	Heart	Brain
chr3:130319878-130319881	NM_027907	Agxt2l1	+	-614	Heart	Brain
chr19:20803728-20803731	NM_011921	Aldh1a7	-	-1685	Heart	Brain
chr19:20804049-20804052	NM_011921	Aldh1a7	-	-2006	Heart	Brain
chr19:20804525-20804528	NM_011921	Aldh1a7	-	-2482	Heart	Brain
chr10:116479184-116479187	NM_146242	Lrrc10	+	-3212	Heart	Brain
chr1:182124329-182124332	NM_023341	Cabc1	-	1819	Heart	Brain
chr6:92138873-92138876	NM_025578	Mrps25	-	-4859	Heart	Brain
chr7:126760328-126760331	NM_054094	Acsm1	+	-1013	Heart	Brain
chr7:126760719-126760722	NM_054094	Acsm1	+	-622	Heart	Brain
chr7:126761233-126761236	NM_054094	Acsm1	+	-108	Heart	Brain
chr1:177561059-177561062	NM_133809	Kmo	+	-1264	Heart	Brain
chr1:177561059-177561062	NM_010209	Fh1	-	-5296	Heart	Brain
chr1:177561453-177561456	NM_133809	Kmo	+	-870	Heart	Brain
chr1:177561453-177561456	NM_010209	Fh1	-	-5690	Heart	Brain
chr1:177561651-177561654	NM_133809	Kmo	+	-672	Heart	Brain
chr1:177561651-177561654	NM_010209	Fh1	-	-5888	Heart	Brain
chr3:101410326-101410329	NM_144900	Atp1a1	-	-1749	Heart	Brain
chr9:48287145-48287148	NM_024233	Rexo2	-	1568	Heart	Brain
chr9:48287327-48287330	NM_024233	Rexo2	-	1386	Heart	Brain
chr6:18058705-18058708	NM_023729	Asz1	-	353	Heart	Brain
chr6:18058855-18058858	NM_023729	Asz1	-	203	Heart	Brain
chr6:18059255-18059258	NM_023729	Asz1	-	-197	Heart	Brain
chr6:18059767-18059770	NM_023729	Asz1	-	-709	Heart	Brain
chr14:56097045-56097048	NM_001037938	Dhrs4	+	-549	Heart	Brain
chr14:17080774-17080777	NM_027695	Oxsm	-	1545	Heart	Brain
chr14:17081703-17081706	NM_027695	Oxsm	-	616	Heart	Brain
chr11:84637028-84637031	NM_145433	Mrm1	-	-4014	Heart	Brain
chr11:84637455-84637458	NM_145433	Mrm1	-	-4441	Heart	Brain
chr11:100835844-100835847	NM_008986	Ptrf	-	-3916	Heart	Brain
chr12:86445921-86445924	NM_030225	Dlst	+	-5861	Heart	Brain
chr8:62983786-62983789	NM_011834	Aadat	+	-1134	Heart	Brain
chr8:62983924-62983927	NM_011834	Aadat	+	-996	Heart	Brain
chr11:120508464-120508467	NM_144795	Pycr1	-	-3483	Heart	Brain
chr11:120508615-120508618	NM_144795	Pycr1	-	-3634	Heart	Brain
chr11:120508746-120508749	NM_144795	Pycr1	-	-3765	Heart	Brain
chr13:100112205-100112208	NM_173757	Mrps27	+	-2535	Heart	Brain
chr5:136252403-136252406	NM_008617	Mdh2	+	-2115	Heart	Brain
chr5:136252515-136252518	NM_008617	Mdh2	+	-2003	Heart	Brain
chr5:136253373-136253376	NM_008617	Mdh2	+	-1145	Heart	Brain
chr6:125139249-125139252	NM_025595	Mrpl51	+	-2968	Heart	Brain
chr6:125139827-125139830	NM_025595	Mrpl51	+	-2390	Heart	Brain
chr9:97016115-97016118	NM_138756	Slc25a36	-	-4658	Heart	Brain
chr3:107823469-107823472	NM_010358	Gstm1	-	-2581	Heart	Brain
chr3:107823546-107823549	NM_010358	Gstm1	-	-2658	Heart	Brain
chr15:89254417-89254420	NM_009948	Cpt1b	-	1873	Heart	Brain
chr12:27149289-27149292	NM_020557	Cmpk2	+	-4790	Heart	Brain
chr6:114993006-114993009	NM_026894	1500001M20Rik	-	-5117	Heart	Brain
chr6:114993355-114993358	NM_026894	1500001M20Rik	-	-5466	Heart	Brain
chr11:88716116-88716119	NM_009648	Akap1	-	-3302	Heart	Brain
chr11:88716798-88716801	NM_009648	Akap1	-	-3984	Heart	Brain
chr5:65784447-65784450	NM_024471	Lias	+	1712	Heart	Brain
chr19:12676103-12676106	NM_001013762	EG240549	+	1526	Heart	Brain
chr7:29103140-29103143	NM_025616	Timm50	-	-6078	Heart	Brain
chr3:96958802-96958805	NM_019800	Acp6	+	-3897	Heart	Brain
chr3:96958878-96958881	NM_019800	Acp6	+	-3821	Heart	Brain
chr3:96958897-96958900	NM_019800	Acp6	+	-3802	Heart	Brain
chr3:96959061-96959064	NM_019800	Acp6	+	-3638	Heart	Brain
chr3:96959158-96959161	NM_019800	Acp6	+	-3541	Heart	Brain
chr3:96959498-96959501	NM_019800	Acp6	+	-3201	Heart	Brain
chr17:46785670-46785673	NM_025302	Mrpl2	+	2474	Heart	Brain
chr10:127628309-127628312	NM_001033264	Gls2	+	-3381	Heart	Brain
chr12:77276663-77276666	NM_010157	Esr2	-	1580	Heart	Brain
chr17:24867737-24867740	NM_026684	Ndufb10	-	-6407	Heart	Brain
chr17:24867891-24867894	NM_026684	Ndufb10	-	-6561	Heart	Brain
chr7:112905194-112905197	NM_009906	Tpp1	-	-4476	Heart	Brain
chr7:112905568-112905571	NM_009906	Tpp1	-	-4850	Heart	Brain
chr7:112905650-112905653	NM_009906	Tpp1	-	-4932	Heart	Brain
chr16:84830612-84830615	NR_002690	Atp5j	-	1139	Heart	Brain
chr16:84830878-84830881	NR_002690	Atp5j	-	873	Heart	Brain
chr19:32179572-32179575	NM_018830	Asah2	-	-1945	Heart	Brain
chr19:32179684-32179687	NM_018830	Asah2	-	-2057	Heart	Brain
chr3:137943371-137943374	NM_007409	Adh1	+	2763	Heart	Brain
chr2:35985979-35985982	NM_026422	Mrrf	+	-5938	Heart	Brain
chr2:35986235-35986238	NM_026422	Mrrf	+	-5682	Heart	Brain
chr2:132085066-132085069	NM_138651	Cds2	+	-3926	Heart	Brain
chr2:136220454-136220457	NM_172858	Pak7	-	-6754	Heart	Brain
chr2:136220675-136220678	NM_172858	Pak7	-	-6975	Heart	Brain
chr15:85886980-85886983	NM_172611	Gramd4	+	-1156	Heart	Brain
chr14:76190550-76190553	NM_026232	Slc25a30	-	-3709	Heart	Brain
chr7:147307693-147307696	NM_053119	Echs1	-	-5374	Heart	Brain
chr7:147307780-147307783	NM_053119	Echs1	-	-5461	Heart	Brain
chr16:30265795-30265798	NM_027904	Cpn2	-	1820	Heart	Brain
chr4:149151447-149151450	NM_027460	Slc25a33	-	-3074	Heart	Brain
chr16:4080075-4080078	NM_026508	Trap1	-	-2268	Heart	Brain
chr5:137164328-137164331	NM_001085387	Mylc2pl	+	-5718	Heart	Brain
chr5:137164328-137164331	NM_021611	Mylc2pl	+	-4687	Heart	Brain
chr9:120053970-120053973	NM_001039365	Mobp	+	-4889	Heart	Brain
chr9:120053974-120053977	NM_001039365	Mobp	+	-4885	Heart	Brain
chr9:120054113-120054116	NM_001039365	Mobp	+	-4746	Heart	Brain
chr9:120054578-120054581	NM_001039365	Mobp	+	-4281	Heart	Brain
chr7:133632302-133632305	NM_172745	Tufm	+	1434	Heart	Brain
chr7:133632375-133632378	NM_172745	Tufm	+	1507	Heart	Brain
chr7:133632635-133632638	NM_172745	Tufm	+	1767	Heart	Brain
chr7:133632781-133632784	NM_172745	Tufm	+	1913	Heart	Brain
chr7:133632979-133632982	NM_172745	Tufm	+	2111	Heart	Brain
chr7:133633717-133633720	NM_172745	Tufm	+	2849	Heart	Brain
chr18:33376812-33376815	NM_133774	Stard4	-	-3345	Heart	Brain
chr11:6190291-6190294	NM_010956	Ogdh	+	-1308	Heart	Brain
chr5:8425619-8425622	NM_178766	Slc25a40	+	2770	Heart	Brain
chr7:53354488-53354491	NM_010602	Kcnj11	-	1116	Heart	Brain
chr7:53355136-53355139	NM_010602	Kcnj11	-	468	Heart	Brain
chr2:121183244-121183247	NM_009897	Ckmt1	+	-1132	Heart	Brain
chr3:32431386-32431389	NM_024200	Mfn1	+	2983	Heart	Brain
chr9:44728253-44728256	NM_013795	Atp5l	-	569	Heart	Brain
chr9:44728761-44728764	NM_013795	Atp5l	-	61	Heart	Brain
chr4:107593494-107593497	NM_009949	Cpt2	-	2697	Heart	Brain
chr4:107594206-107594209	NM_009949	Cpt2	-	1985	Heart	Brain
chr4:107594516-107594519	NM_009949	Cpt2	-	1675	Heart	Brain
chr15:55394456-55394459	NM_026759	Mrpl13	-	-5592	Heart	Brain
chr6:40269684-40269687	NM_023538	Agk	+	-5809	Heart	Brain
chr6:40270010-40270013	NM_023538	Agk	+	-5483	Heart	Brain
chr16:18422452-18422455	NM_013711	Txnrd2	+	-4057	Heart	Brain
chr11:78313214-78313217	NM_172795	Sarm1	-	-2012	Heart	Brain
chr11:78313256-78313259	NM_172795	Sarm1	-	-2054	Heart	Brain
chr11:78313804-78313807	NM_172795	Sarm1	-	-2602	Heart	Brain
chr18:52491102-52491105	NM_026286	Ftmt	+	-87	Heart	Brain
chr7:25373625-25373628	NM_023154	Ethe1	+	1064	Heart	Brain
chr2:170319696-170319699	NM_009996	Cyp24a1	-	2939	Heart	Brain
chr2:170320052-170320055	NM_009996	Cyp24a1	-	2583	Heart	Brain
chr7:140897978-140897981	NM_009479	Uros	-	2997	Heart	Brain
chr18:38411484-38411487	NM_024179	0610009O20Rik	+	1582	Heart	Brain
chr18:38411500-38411503	NM_024179	0610009O20Rik	+	1598	Heart	Brain
chr18:38412058-38412061	NM_024179	0610009O20Rik	+	2156	Heart	Brain
chr18:38412217-38412220	NM_024179	0610009O20Rik	+	2315	Heart	Brain
chr6:134348301-134348304	NM_025778	Bcl2l14	+	1955	Heart	Brain
chr6:134348363-134348366	NM_025778	Bcl2l14	+	2017	Heart	Brain
chr6:134348640-134348643	NM_025778	Bcl2l14	+	2294	Heart	Brain
chr9:50335091-50335094	NM_011220	Pts	-	1652	Heart	Brain
chr9:50335576-50335579	NM_011220	Pts	-	1167	Heart	Brain
chr9:78293885-78293888	NM_026658	Mto1	+	-2131	Heart	Brain
chr6:85281507-85281510	NM_178639	Sfxn5	-	1903	Heart	Brain
chr6:85282185-85282188	NM_178639	Sfxn5	-	1225	Heart	Brain
chr1:66910201-66910204	NM_007381	Acadl	-	-363	Heart	Brain
chr1:66910984-66910987	NM_007381	Acadl	-	-1146	Heart	Brain
chr6:50514129-50514132	NM_007808	Cycs	-	2341	Heart	Brain
chr15:83392325-83392328	NM_009775	Tspo	+	-1677	Heart	Brain
chr15:83392325-83392328	NM_001030014	Mcat	-	-6187	Heart	Brain
chr6:57487954-57487957	NM_175523	Ppm1k	-	-2537	Heart	Brain
chr6:17013889-17013892	NM_207176	Tes	+	-1259	Heart	Brain
chr6:17013951-17013954	NM_207176	Tes	+	-1197	Heart	Brain
chr13:6549340-6549343	NM_145131	Pitrm1	+	1938	Heart	Brain
chr13:6549974-6549977	NM_145131	Pitrm1	+	2572	Heart	Brain
chr16:4630812-4630815	NM_025571	Magmas	-	-5869	Heart	Brain
chr3:98080114-98080117	NM_008256	Hmgcs2	+	-4239	Heart	Brain
chr3:98080154-98080157	NM_008256	Hmgcs2	+	-4199	Heart	Brain
chr3:98080396-98080399	NM_008256	Hmgcs2	+	-3957	Heart	Brain
chr3:98080686-98080689	NM_008256	Hmgcs2	+	-3667	Heart	Brain
chr14:33013987-33013990	NM_016897	Timm23	-	1087	Heart	Brain
chr3:96635995-96635998	NM_001146001	Pdzk1	+	-601	Heart	Brain
chr3:96635995-96635998	NM_021517	Pdzk1	+	2008	Heart	Brain
chr3:96636009-96636012	NM_001146001	Pdzk1	+	-587	Heart	Brain
chr3:96636009-96636012	NM_021517	Pdzk1	+	2022	Heart	Brain
chr3:96636541-96636544	NM_001146001	Pdzk1	+	-55	Heart	Brain
chr3:96636541-96636544	NM_021517	Pdzk1	+	2554	Heart	Brain
chr3:96636679-96636682	NM_001146001	Pdzk1	+	83	Heart	Brain
chr3:96636679-96636682	NM_021517	Pdzk1	+	2692	Heart	Brain
chr2:174294154-174294157	NM_025983	Atp5e	-	-4555	Heart	Brain
chr2:174294269-174294272	NM_025983	Atp5e	-	-4670	Heart	Brain
chr2:174294516-174294519	NM_025983	Atp5e	-	-4917	Heart	Brain
chr2:174294925-174294928	NM_025983	Atp5e	-	-5326	Heart	Brain
chr19:55179735-55179738	NM_008149	Gpam	-	-5801	Heart	Brain
chr8:74091312-74091315	NM_145598	Nxnl1	-	-767	Heart	Brain
chr5:45846896-45846899	NM_024236	Qdpr	-	-5431	Heart	Brain
chr4:131396520-131396523	NM_025297	Mecr	+	-2865	Heart	Brain
chr2:152576329-152576332	NM_053091	Cox4i2	+	-3579	Heart	Brain
chr2:152576502-152576505	NM_053091	Cox4i2	+	-3406	Heart	Brain
chr3:98661147-98661150	NM_008293	Hsd3b1	-	2567	Heart	Brain
chr1:164409988-164409991	NM_001038619	Dnm3	-	-1830	Heart	Brain
chr1:164410252-164410255	NM_001038619	Dnm3	-	-2094	Heart	Brain
chr8:74092015-74092018	NM_145598	Nxnl1	-	-1470	Heart	Brain
chr3:134964478-134964481	NM_178877	Nhedc2	+	-6185	Heart	Brain
chr3:134964979-134964982	NM_178877	Nhedc2	+	-5684	Heart	Brain
chr3:134965011-134965014	NM_178877	Nhedc2	+	-5652	Heart	Brain
chr7:133524863-133524866	NM_023712	Spns1	-	-3418	Heart	Brain
chr17:36051811-36051814	NM_025878	Mrps18b	-	1500	Heart	Brain
chrX:101612550-101612553	NM_009592	Abcb7	-	-3368	Heart	Brain
chr1:173078815-173078818	NM_025321	Sdhc	-	1916	Heart	Brain
chr16:84733770-84733773	NM_017404	Mrpl39	-	1653	Heart	Brain
chr16:84734199-84734202	NM_017404	Mrpl39	-	1224	Heart	Brain
chr5:130223113-130223116	NM_025450	Mrps17	+	1711	Heart	Brain
chr15:82171960-82171963	NM_026914	1500032L24Rik	+	-4515	Heart	Brain
chr15:82172455-82172458	NM_026914	1500032L24Rik	+	-4020	Heart	Brain
chr1:55294891-55294894	NM_175439	Mars2	+	871	Heart	Brain
chr1:55295122-55295125	NM_175439	Mars2	+	1102	Heart	Brain
chr1:55295593-55295596	NM_175439	Mars2	+	1573	Heart	Brain
chr1:174151283-174151286	NM_009813	Casq1	-	-1260	Heart	Brain
chr11:115491265-115491268	NM_026071	Slc25a19	-	-1815	Heart	Brain
chr6:23080832-23080835	NM_013930	Aass	-	2139	Heart	Brain
chr6:23081108-23081111	NM_013930	Aass	-	1863	Heart	Brain
chr6:23081416-23081419	NM_013930	Aass	-	1555	Heart	Brain
chr6:23081628-23081631	NM_013930	Aass	-	1343	Heart	Brain
chr6:23081718-23081721	NM_013930	Aass	-	1253	Heart	Brain
chr6:57489682-57489685	NM_175523	Ppm1k	-	-4265	Heart	Brain
chr15:38949540-38949543	NM_172402	Slc25a32	-	-5281	Heart	Brain
chr15:38949557-38949560	NM_172402	Slc25a32	-	-5298	Heart	Brain
chr5:96642047-96642050	NM_053158	Mrpl1	+	2914	Heart	Brain
chr9:50471409-50471412	NM_145614	Dlat	-	-3527	Heart	Brain
chr19:5875934-5875937	NM_134154	Slc25a45	+	-2531	Heart	Brain
chr7:126672330-126672333	NM_178758	Acsm5	+	2552	Heart	Brain
chr2:35902657-35902660	NM_026703	Ndufa8	-	2152	Heart	Brain
chr2:35903748-35903751	NM_026703	Ndufa8	-	1061	Heart	Brain
chr3:129231016-129231019	NM_130450	Elovl6	+	-4287	Heart	Brain
chr4:141177985-141177988	NM_001013780	Slc25a34	-	1761	Heart	Brain
chr9:27205488-27205491	NM_029299	Spata19	+	1083	Heart	Brain
chr9:27206484-27206487	NM_029299	Spata19	+	2079	Heart	Brain
chr7:139773851-139773854	NM_016978	Oat	-	-5773	Heart	Brain
chr7:139774187-139774190	NM_016978	Oat	-	-6109	Heart	Brain
chrX:99312729-99312732	NM_027181	Pin4	+	-2074	Heart	Brain
chr11:57986469-57986472	NM_175001	Mrpl22	+	1314	Heart	Brain
chr6:146989619-146989622	NM_145573	Mrps35	+	-1672	Heart	Brain
chr7:99706424-99706427	NM_025515	Ccdc90b	+	-3234	Heart	Brain
chr19:44628775-44628778	NM_026061	Ndufb8	-	1127	Heart	Brain
chr12:72235071-72235074	NM_001024853	Timm9	-	2588	Heart	Brain
chr12:72235071-72235074	NM_013896	Timm9	-	2588	Heart	Brain
chr12:72235071-72235074	NM_001024854	Timm9	-	2588	Heart	Brain
chr2:131061750-131061753	NM_144888	D430028G21Rik	+	1877	Heart	Brain
chr2:131061802-131061805	NM_144888	D430028G21Rik	+	1929	Heart	Brain
chr2:131062161-131062164	NM_144888	D430028G21Rik	+	2288	Heart	Brain
chr6:95670805-95670808	NM_011507	Suclg2	-	-1977	Heart	Brain
chr18:74935561-74935564	NM_177470	Acaa2	+	-3304	Heart	Brain
chr18:74935809-74935812	NM_177470	Acaa2	+	-3056	Heart	Brain
chr18:74935972-74935975	NM_177470	Acaa2	+	-2893	Heart	Brain
chr17:26262610-26262613	NM_024227	Mrpl28	+	2134	Heart	Brain
chr17:26263182-26263185	NM_024227	Mrpl28	+	2706	Heart	Brain
chr8:23518984-23518987	NM_020560	Mrps31	+	-2827	Heart	Brain
chr8:23518995-23518998	NM_020560	Mrps31	+	-2816	Heart	Brain
chr8:23519055-23519058	NM_020560	Mrps31	+	-2756	Heart	Brain
chr8:23519691-23519694	NM_020560	Mrps31	+	-2120	Heart	Brain
chr3:140873777-140873780	NM_008811	Pdha2	-	1539	Heart	Brain
chr3:140874357-140874360	NM_008811	Pdha2	-	959	Heart	Brain
chr3:140874365-140874368	NM_008811	Pdha2	-	951	Heart	Brain
chr4:138383253-138383256	NM_001082531	Pla2g2a	+	-4537	Heart	Brain
chr4:138383253-138383256	NR_002926	Pla2g2a	+	-4518	Heart	Brain
chr4:138383994-138383997	NM_001082531	Pla2g2a	+	-3796	Heart	Brain
chr4:138383994-138383997	NR_002926	Pla2g2a	+	-3777	Heart	Brain
chr19:6989584-6989587	NM_012021	Prdx5	-	-5452	Heart	Brain
chr19:6990090-6990093	NM_012021	Prdx5	-	-5958	Heart	Brain
chr3:33748515-33748518	NM_026222	Ccdc39	-	-5286	Heart	Brain
chr3:129229595-129229598	NM_130450	Elovl6	+	-5708	Heart	Brain
chr3:129230156-129230159	NM_130450	Elovl6	+	-5147	Heart	Brain
chr4:107597136-107597139	NM_009949	Cpt2	-	-945	Heart	Brain
chr11:93816998-93817001	NM_001077529	Nme2	-	1	Heart	Brain
chr11:93816998-93817001	NM_008705	Nme2	-	320	Heart	Brain
chr11:93817034-93817037	NM_001077529	Nme2	-	-35	Heart	Brain
chr11:93817034-93817037	NM_008705	Nme2	-	284	Heart	Brain
chr11:116001540-116001543	NM_024177	Mrpl38	-	-1361	Heart	Brain
chr16:8640134-8640137	NM_025708	Tmem186	-	-2343	Heart	Brain
chr3:98616692-98616695	NM_013821	Hsd3b6	-	1671	Heart	Brain
chr7:26174289-26174292	NM_001039507	Lipe	-	833	Heart	Brain
chr10:43622786-43622789	NM_130892	Rtn4ip1	+	1174	Heart	Brain
chr10:43623343-43623346	NM_130892	Rtn4ip1	+	1731	Heart	Brain
chr16:20304142-20304145	NM_001005767	Parl	-	-1710	Heart	Brain
chr5:96638430-96638433	NM_053158	Mrpl1	+	-703	Heart	Brain
chr5:96638484-96638487	NM_053158	Mrpl1	+	-649	Heart	Brain
chr6:48689752-48689755	NM_175035	Gimap5	+	-6443	Heart	Brain
chr18:66615970-66615973	NM_021451	Pmaip1	+	-2287	Heart	Brain
chr8:112511861-112511864	NM_146214	Tat	+	-2495	Heart	Brain
chr9:79609468-79609471	NM_009945	Cox7a2	-	-1811	Heart	Brain
chr15:102499618-102499621	NM_026468	Atp5g2	-	1857	Heart	Brain
chr15:102499638-102499641	NM_026468	Atp5g2	-	1837	Heart	Brain
chr9:79607901-79607904	NM_009945	Cox7a2	-	-244	Heart	Brain
chr9:79608177-79608180	NM_009945	Cox7a2	-	-520	Heart	Brain
chr7:104097169-104097172	NM_153591	Nars2	+	-2867	Heart	Brain
chr4:138381954-138381957	NM_001082531	Pla2g2a	+	-5836	Heart	Brain
chr4:138381954-138381957	NR_002926	Pla2g2a	+	-5817	Heart	Brain
chr4:138382555-138382558	NM_001082531	Pla2g2a	+	-5235	Heart	Brain
chr4:138382555-138382558	NR_002926	Pla2g2a	+	-5216	Heart	Brain
chr4:138382750-138382753	NM_001082531	Pla2g2a	+	-5040	Heart	Brain
chr4:138382750-138382753	NR_002926	Pla2g2a	+	-5021	Heart	Brain
chr5:114893788-114893791	NM_029956	Mmab	-	245	Heart	Brain
chr5:114893807-114893810	NM_029956	Mmab	-	226	Heart	Brain
chr19:24356985-24356988	NM_008044	Fxn	-	-1912	Heart	Brain
chr7:36345785-36345788	NM_033080	Nudt19	-	-4841	Heart	Brain
chr7:36346195-36346198	NM_033080	Nudt19	-	-5251	Heart	Brain
chr3:130317109-130317112	NM_027907	Agxt2l1	+	-3383	Heart	Brain
chr5:108864788-108864791	NM_007507	Atp5k	-	-1394	Heart	Brain
chr16:84739822-84739825	NM_017404	Mrpl39	-	-4399	Heart	Brain
chr6:48595279-48595282	NM_212486	Gimap8	+	-2080	Heart	Brain
chr6:48595279-48595282	NM_001077410	Gimap8	+	-1953	Heart	Brain
chr13:115177471-115177474	NM_010887	Ndufs4	-	777	Heart	Brain
chrX:34733149-34733152	NM_019443	Ndufa1	-	-1919	Heart	Brain
chr11:88019319-88019322	NM_024174	Mrps23	+	1400	Heart	Brain
chr6:89543629-89543632	NM_025351	Chchd6	-	2014	Heart	Brain
chr8:112513765-112513768	NM_146214	Tat	+	-591	Heart	Brain
chr8:112514143-112514146	NM_146214	Tat	+	-213	Heart	Brain
chr5:122109751-122109754	NM_028037	Acad10	-	765	Heart	Brain
chr6:48598054-48598057	NM_212486	Gimap8	+	695	Heart	Brain
chr6:48598054-48598057	NM_001077410	Gimap8	+	822	Heart	Brain
chr9:21894469-21894472	NM_012029	Ecsit	-	-4646	Heart	Brain
chr10:128108763-128108766	NM_173733	Suox	-	2208	Heart	Brain
chr10:128109366-128109369	NM_173733	Suox	-	1605	Heart	Brain
chr2:170324682-170324685	NM_009996	Cyp24a1	-	-2047	Heart	Brain
chr2:170324910-170324913	NM_009996	Cyp24a1	-	-2275	Heart	Brain
chr12:70831177-70831180	NM_145443	L2hgdh	-	-5319	Heart	Brain
chr1:67165496-67165499	NM_001080809	Cps1	+	-4143	Heart	Brain
chr1:67165644-67165647	NM_001080809	Cps1	+	-3995	Heart	Brain
chr1:67165785-67165788	NM_001080809	Cps1	+	-3854	Heart	Brain
chr19:42116718-42116721	NM_026152	0610010D20Rik	+	-3622	Heart	Brain
chr16:58672572-58672575	NM_007757	Cpox	+	2252	Heart	Brain
chr4:11898318-11898321	NM_001033453	Ppm2c	-	-4724	Heart	Brain
chr4:11898318-11898321	NM_001098231	Ppm2c	-	-5461	Heart	Brain
chr4:11898318-11898321	NM_001098230	Ppm2c	-	-4724	Heart	Brain
chr4:11898815-11898818	NM_001033453	Ppm2c	-	-5221	Heart	Brain
chr4:11898815-11898818	NM_001098231	Ppm2c	-	-5958	Heart	Brain
chr4:11898815-11898818	NM_001098230	Ppm2c	-	-5221	Heart	Brain
chr6:82725834-82725837	NM_013820	Hk2	-	-1389	Heart	Brain
chr8:42217263-42217266	NM_001005863	Mtus1	-	1814	Heart	Brain
chr9:122716612-122716615	NM_001013405	D9Ertd402e	+	1948	Heart	Brain
chr15:89206655-89206658	NM_138302	Tymp	-	810	Heart	Brain
chr2:103330836-103330839	NM_009804	Cat	-	-5529	Heart	Brain
chr10:79706487-79706490	NM_029272	Ndufs7	+	-5709	Heart	Brain
chr10:79706750-79706753	NM_029272	Ndufs7	+	-5446	Heart	Brain
chr17:66457533-66457536	NM_028388	Ndufv2	-	-6705	Heart	Brain
chr19:12670061-12670064	NM_001013762	EG240549	+	-4516	Heart	Brain
chr7:87261578-87261581	NM_173011	Idh2	-	-1345	Heart	Brain
chr4:45123550-45123553	NM_001099675	Tomm5	-	-2568	Heart	Brain
chr6:85283671-85283674	NM_178639	Sfxn5	-	-261	Heart	Brain
chr19:45081810-45081813	NM_153796	Peo1	+	763	Heart	Brain
chr19:45082269-45082272	NM_153796	Peo1	+	1222	Heart	Brain
chr5:90650799-90650802	NM_001033310	Cox18	-	2219	Heart	Brain
chr5:90651570-90651573	NM_001033310	Cox18	-	1448	Heart	Brain
chr9:21735996-21735999	NM_178577	Tmem205	-	-4093	Heart	Brain
chr9:120055962-120055965	NM_001039365	Mobp	+	-2897	Heart	Brain
chr11:100835844-100835847	NM_008986	Ptrf	-	-3916	Heart	Liver
chr11:120508464-120508467	NM_144795	Pycr1	-	-3483	Heart	Liver
chr11:120508615-120508618	NM_144795	Pycr1	-	-3634	Heart	Liver
chr11:120508746-120508749	NM_144795	Pycr1	-	-3765	Heart	Liver
chr3:130319051-130319054	NM_027907	Agxt2l1	+	-1441	Heart	Liver
chr3:130319552-130319555	NM_027907	Agxt2l1	+	-940	Heart	Liver
chr3:130319811-130319814	NM_027907	Agxt2l1	+	-681	Heart	Liver
chr3:130319878-130319881	NM_027907	Agxt2l1	+	-614	Heart	Liver
chr3:130320187-130320190	NM_027907	Agxt2l1	+	-305	Heart	Liver
chr9:50472917-50472920	NM_145614	Dlat	-	-5035	Heart	Liver
chr9:50473043-50473046	NM_145614	Dlat	-	-5161	Heart	Liver
chr9:50473259-50473262	NM_145614	Dlat	-	-5377	Heart	Liver
chr9:50473480-50473483	NM_145614	Dlat	-	-5598	Heart	Liver
chr9:50473803-50473806	NM_145614	Dlat	-	-5921	Heart	Liver
chr6:92138873-92138876	NM_025578	Mrps25	-	-4859	Heart	Liver
chr18:33376812-33376815	NM_133774	Stard4	-	-3345	Heart	Liver
chr13:43653153-43653156	NM_001081059	Ccdc90a	-	2374	Heart	Liver
chr13:43653460-43653463	NM_001081059	Ccdc90a	-	2067	Heart	Liver
chr10:127628309-127628312	NM_001033264	Gls2	+	-3381	Heart	Liver
chr2:132083170-132083173	NM_138651	Cds2	+	-5822	Heart	Liver
chr2:132083456-132083459	NM_138651	Cds2	+	-5536	Heart	Liver
chr11:115461208-115461211	NM_025305	Mrps7	+	-4256	Heart	Liver
chr11:115462425-115462428	NM_025305	Mrps7	+	-3039	Heart	Liver
chr11:115462566-115462569	NM_025305	Mrps7	+	-2898	Heart	Liver
chr10:116479184-116479187	NM_146242	Lrrc10	+	-3212	Heart	Liver
chr17:46785670-46785673	NM_025302	Mrpl2	+	2474	Heart	Liver
chr1:122020097-122020100	NM_007830	Dbi	-	-2444	Heart	Liver
chr15:89254417-89254420	NM_009948	Cpt1b	-	1873	Heart	Liver
chr11:115278256-115278259	NM_027862	Atp5h	-	2974	Heart	Liver
chr11:115278406-115278409	NM_027862	Atp5h	-	2824	Heart	Liver
chr8:11552768-11552771	NM_024248	Cars2	-	-2000	Heart	Liver
chr7:147307693-147307696	NM_053119	Echs1	-	-5374	Heart	Liver
chr7:147307780-147307783	NM_053119	Echs1	-	-5461	Heart	Liver
chr7:147308317-147308320	NM_053119	Echs1	-	-5998	Heart	Liver
chr8:108540185-108540188	NM_028038	Ddx28	-	-4802	Heart	Liver
chr8:108540405-108540408	NM_028038	Ddx28	-	-5022	Heart	Liver
chr13:100112205-100112208	NM_173757	Mrps27	+	-2535	Heart	Liver
chr6:114985978-114985981	NM_026894	1500001M20Rik	-	1911	Heart	Liver
chr6:114986148-114986151	NM_026894	1500001M20Rik	-	1741	Heart	Liver
chr15:74686723-74686726	NM_009991	Cyp11b2	-	22	Heart	Liver
chr15:74687056-74687059	NM_009991	Cyp11b2	-	-311	Heart	Liver
chr6:50514129-50514132	NM_007808	Cycs	-	2341	Heart	Liver
chr6:17017412-17017415	NM_207176	Tes	+	2264	Heart	Liver
chr5:130223113-130223116	NM_025450	Mrps17	+	1711	Heart	Liver
chr5:145958618-145958621	NM_020582	Atp5j2	-	-6160	Heart	Liver
chr8:23517994-23517997	NM_020560	Mrps31	+	-3817	Heart	Liver
chr8:23518069-23518072	NM_020560	Mrps31	+	-3742	Heart	Liver
chr8:23518984-23518987	NM_020560	Mrps31	+	-2827	Heart	Liver
chr8:23518995-23518998	NM_020560	Mrps31	+	-2816	Heart	Liver
chr8:23519055-23519058	NM_020560	Mrps31	+	-2756	Heart	Liver
chr8:23519691-23519694	NM_020560	Mrps31	+	-2120	Heart	Liver
chr4:11898318-11898321	NM_001098230	Ppm2c	-	-4724	Heart	Liver
chr4:11898318-11898321	NM_001098231	Ppm2c	-	-5461	Heart	Liver
chr4:11898318-11898321	NM_001033453	Ppm2c	-	-4724	Heart	Liver
chr4:11898815-11898818	NM_001098230	Ppm2c	-	-5221	Heart	Liver
chr4:11898815-11898818	NM_001098231	Ppm2c	-	-5958	Heart	Liver
chr4:11898815-11898818	NM_001033453	Ppm2c	-	-5221	Heart	Liver
chr8:26920018-26920021	NM_011485	Star	+	1034	Heart	Liver
chr8:26920247-26920250	NM_011485	Star	+	1263	Heart	Liver
chr8:26920608-26920611	NM_011485	Star	+	1624	Heart	Liver
chr8:26920840-26920843	NM_011485	Star	+	1856	Heart	Liver
chr7:107308706-107308709	NM_026010	2610209A20Rik	+	920	Heart	Liver
chr7:107308883-107308886	NM_026010	2610209A20Rik	+	1097	Heart	Liver
chr2:118683910-118683913	NM_019826	Ivd	+	-3825	Heart	Liver
chr1:173217876-173217879	NM_008911	Ppox	-	-6562	Heart	Liver
chr16:84733770-84733773	NM_017404	Mrpl39	-	1653	Heart	Liver
chr16:84734199-84734202	NM_017404	Mrpl39	-	1224	Heart	Liver
chr16:84734843-84734846	NM_017404	Mrpl39	-	580	Heart	Liver
chr16:84734876-84734879	NM_017404	Mrpl39	-	547	Heart	Liver
chr15:36724959-36724962	NM_011740	Ywhaz	-	-963	Heart	Liver
chr15:36725555-36725558	NM_011740	Ywhaz	-	-1559	Heart	Liver
chr15:36725662-36725665	NM_011740	Ywhaz	-	-1666	Heart	Liver
chr12:85324013-85324016	NM_134188	Acot2	+	-4797	Heart	Liver
chr11:106645430-106645433	NM_015810	Polg2	-	-4582	Heart	Liver
chr7:127781015-127781018	NM_025899	Uqcrc2	+	2313	Heart	Liver
chr7:127781492-127781495	NM_025899	Uqcrc2	+	2790	Heart	Liver
chr2:174294154-174294157	NM_025983	Atp5e	-	-4555	Heart	Liver
chr2:174294269-174294272	NM_025983	Atp5e	-	-4670	Heart	Liver
chr2:174294516-174294519	NM_025983	Atp5e	-	-4917	Heart	Liver
chr2:174294925-174294928	NM_025983	Atp5e	-	-5326	Heart	Liver
chr3:94246205-94246208	NM_030116	Mrpl9	+	-1052	Heart	Liver
chr3:94247033-94247036	NM_030116	Mrpl9	+	-224	Heart	Liver
chr5:123845253-123845256	NM_133917	Mlxip	+	426	Heart	Liver
chr5:123846331-123846334	NM_133917	Mlxip	+	1504	Heart	Liver
chr1:145587802-145587805	NM_001038592	Glrx2	+	1105	Heart	Liver
chr1:145588319-145588322	NM_001038592	Glrx2	+	1622	Heart	Liver
chr1:173214472-173214475	NM_008911	Ppox	-	-3158	Heart	Liver
chr2:11696924-11696927	NM_177268	Ankrd16	+	-2455	Heart	Liver
chr2:11697056-11697059	NM_177268	Ankrd16	+	-2323	Heart	Liver
chr3:96635995-96635998	NM_021517	Pdzk1	+	2008	Heart	Liver
chr3:96635995-96635998	NM_001146001	Pdzk1	+	-601	Heart	Liver
chr3:96636009-96636012	NM_021517	Pdzk1	+	2022	Heart	Liver
chr3:96636009-96636012	NM_001146001	Pdzk1	+	-587	Heart	Liver
chr3:96636541-96636544	NM_021517	Pdzk1	+	2554	Heart	Liver
chr3:96636541-96636544	NM_001146001	Pdzk1	+	-55	Heart	Liver
chr3:96636679-96636682	NM_021517	Pdzk1	+	2692	Heart	Liver
chr3:96636679-96636682	NM_001146001	Pdzk1	+	83	Heart	Liver
chr19:20803728-20803731	NM_011921	Aldh1a7	-	-1685	Heart	Liver
chr19:20804049-20804052	NM_011921	Aldh1a7	-	-2006	Heart	Liver
chr19:20804525-20804528	NM_011921	Aldh1a7	-	-2482	Heart	Liver
chr7:104097169-104097172	NM_153591	Nars2	+	-2867	Heart	Liver
chr4:135499952-135499955	NM_008254	Hmgcl	+	-2415	Heart	Liver
chr4:135500144-135500147	NM_008254	Hmgcl	+	-2223	Heart	Liver
chr13:59872889-59872892	NM_026921	Isca1	-	-1742	Heart	Liver
chr13:59873240-59873243	NM_026921	Isca1	-	-2093	Heart	Liver
chr16:4080075-4080078	NM_026508	Trap1	-	-2268	Heart	Liver
chr6:24480600-24480603	NM_026614	Ndufa5	-	-2916	Heart	Liver
chr6:24481400-24481403	NM_026614	Ndufa5	-	-3716	Heart	Liver
chr8:26914034-26914037	NM_011485	Star	+	-4950	Heart	Liver
chr8:26914529-26914532	NM_011485	Star	+	-4455	Heart	Liver
chr8:26915420-26915423	NM_011485	Star	+	-3564	Heart	Liver
chr8:26915456-26915459	NM_011485	Star	+	-3528	Heart	Liver
chr12:29328760-29328763	NM_011275	Rnaseh1	+	-5706	Heart	Liver
chr12:29328982-29328985	NM_011275	Rnaseh1	+	-5484	Heart	Liver
chr6:39545138-39545141	NM_026612	Ndufb2	+	2557	Heart	Liver
chr14:58439870-58439873	NM_026401	Mrp63	+	-5205	Heart	Liver
chr14:58440934-58440937	NM_026401	Mrp63	+	-4141	Heart	Liver
chr7:26174289-26174292	NM_001039507	Lipe	-	833	Heart	Liver
chr3:98938971-98938974	NM_027462	Wars2	+	-6041	Heart	Liver
chr3:98939640-98939643	NM_027462	Wars2	+	-5372	Heart	Liver
chr3:98940406-98940409	NM_027462	Wars2	+	-4606	Heart	Liver
chr5:147779993-147779996	NM_029581	Mtif3	-	-4646	Heart	Liver
chr2:35985979-35985982	NM_026422	Mrrf	+	-5938	Heart	Liver
chr2:35986235-35986238	NM_026422	Mrrf	+	-5682	Heart	Liver
chr13:94444884-94444887	NM_028772	Dmgdh	+	494	Heart	Liver
chr13:94445194-94445197	NM_028772	Dmgdh	+	804	Heart	Liver
chr13:94445206-94445209	NM_028772	Dmgdh	+	816	Heart	Liver
chr13:94445290-94445293	NM_028772	Dmgdh	+	900	Heart	Liver
chr6:146989619-146989622	NM_145573	Mrps35	+	-1672	Heart	Liver
chr14:79245676-79245679	NM_173758	1300010F03Rik	+	-3308	Heart	Liver
chr4:150287408-150287411	NM_020569	Park7	-	-3381	Heart	Liver
chr4:150287779-150287782	NM_020569	Park7	-	-3752	Heart	Liver
chr4:150287919-150287922	NM_020569	Park7	-	-3892	Heart	Liver
chr4:150288097-150288100	NM_020569	Park7	-	-4070	Heart	Liver
chr9:78293885-78293888	NM_026658	Mto1	+	-2131	Heart	Liver
chr1:186675376-186675379	NM_133684	Mosc2	-	-5653	Heart	Liver
chr1:186675707-186675710	NM_133684	Mosc2	-	-5984	Heart	Liver
chr1:186675859-186675862	NM_133684	Mosc2	-	-6136	Heart	Liver
chr1:186675970-186675973	NM_133684	Mosc2	-	-6247	Heart	Liver
chr18:56734488-56734491	NM_001127338	Aldh7a1	-	-1898	Heart	Liver
chr18:56735038-56735041	NM_001127338	Aldh7a1	-	-2448	Heart	Liver
chr13:74493596-74493599	NM_023281	Sdha	-	-5911	Heart	Liver
chr13:74493683-74493686	NM_023281	Sdha	-	-5998	Heart	Liver
chr13:74493825-74493828	NM_023281	Sdha	-	-6140	Heart	Liver
chr13:74493870-74493873	NM_023281	Sdha	-	-6185	Heart	Liver
chr3:107823469-107823472	NM_010358	Gstm1	-	-2581	Heart	Liver
chr3:107823546-107823549	NM_010358	Gstm1	-	-2658	Heart	Liver
chr3:121519519-121519522	NM_008991	Abcd3	-	-1389	Heart	Liver
chr19:32179572-32179575	NM_018830	Asah2	-	-1945	Heart	Liver
chr19:32179684-32179687	NM_018830	Asah2	-	-2057	Heart	Liver
chr8:81824402-81824405	NM_133823	Mmaa	-	-5550	Heart	Liver
chr8:81824424-81824427	NM_133823	Mmaa	-	-5572	Heart	Liver
chr8:81824753-81824756	NM_133823	Mmaa	-	-5901	Heart	Liver
chr1:145581899-145581902	NM_001038592	Glrx2	+	-4798	Heart	Liver
chr1:145582309-145582312	NM_001038592	Glrx2	+	-4388	Heart	Liver
chr15:76175499-76175502	NM_025567	Cyc1	+	1547	Heart	Liver
chr15:79497356-79497359	NM_172609	Tomm22	+	-3941	Heart	Liver
chr2:103329974-103329977	NM_009804	Cat	-	-4667	Heart	Liver
chr2:103330436-103330439	NM_009804	Cat	-	-5129	Heart	Liver
chr3:33748515-33748518	NM_026222	Ccdc39	-	-5286	Heart	Liver
chr6:125138919-125138922	NM_025595	Mrpl51	+	-3298	Heart	Liver
chr6:125138985-125138988	NM_025595	Mrpl51	+	-3232	Heart	Liver
chr6:125139249-125139252	NM_025595	Mrpl51	+	-2968	Heart	Liver
chr6:125139827-125139830	NM_025595	Mrpl51	+	-2390	Heart	Liver
chr6:125140202-125140205	NM_025595	Mrpl51	+	-2015	Heart	Liver
chr5:108860866-108860869	NM_007507	Atp5k	-	2528	Heart	Liver
chr11:78315292-78315295	NM_172795	Sarm1	-	-4090	Heart	Liver
chr11:78316054-78316057	NM_172795	Sarm1	-	-4852	Heart	Liver
chr4:123393829-123393832	NM_001030274	Ndufs5	-	1597	Heart	Liver
chr4:123393829-123393832	NR_002445	Ndufs5	-	1572	Heart	Liver
chr6:48689752-48689755	NM_175035	Gimap5	+	-6443	Heart	Liver
chr8:62983786-62983789	NM_011834	Aadat	+	-1134	Heart	Liver
chr8:62983924-62983927	NM_011834	Aadat	+	-996	Heart	Liver
chr2:103329213-103329216	NM_009804	Cat	-	-3906	Heart	Liver
chr2:103329225-103329228	NM_009804	Cat	-	-3918	Heart	Liver
chr9:48287145-48287148	NM_024233	Rexo2	-	1568	Heart	Liver
chr9:48287327-48287330	NM_024233	Rexo2	-	1386	Heart	Liver
chr5:147774225-147774228	NM_029581	Mtif3	-	1122	Heart	Liver
chr5:147774762-147774765	NM_029581	Mtif3	-	585	Heart	Liver
chr5:122042298-122042301	NM_009656	Aldh2	-	1532	Heart	Liver
chr12:112948565-112948568	NM_026511	2810002N01Rik	+	-2914	Heart	Liver
chr12:112949188-112949191	NM_026511	2810002N01Rik	+	-2291	Heart	Liver
chr12:112949367-112949370	NM_026511	2810002N01Rik	+	-2112	Heart	Liver
chr12:112949645-112949648	NM_026511	2810002N01Rik	+	-1834	Heart	Liver
chr17:36051811-36051814	NM_025878	Mrps18b	-	1500	Heart	Liver
chr13:119173680-119173683	NM_021556	Mrps30	-	2376	Heart	Liver
chr13:119174240-119174243	NM_021556	Mrps30	-	1816	Heart	Liver
chr14:26516327-26516330	NM_134084	Ppif	+	2672	Heart	Liver
chr15:85706633-85706636	NM_028063	Trmu	+	-3123	Heart	Liver
chr15:85707010-85707013	NM_028063	Trmu	+	-2746	Heart	Liver
chr19:6981156-6981159	NM_012021	Prdx5	-	2976	Heart	Liver
chr19:6981247-6981250	NM_012021	Prdx5	-	2885	Heart	Liver
chr19:6981396-6981399	NM_012021	Prdx5	-	2736	Heart	Liver
chr19:6982077-6982080	NM_012021	Prdx5	-	2055	Heart	Liver
chr6:48595279-48595282	NM_001077410	Gimap8	+	-1953	Heart	Liver
chr6:48595279-48595282	NM_212486	Gimap8	+	-2080	Heart	Liver
chr4:102982519-102982522	NM_025909	Oma1	+	-3931	Heart	Liver
chr4:102982592-102982595	NM_025909	Oma1	+	-3858	Heart	Liver
chr16:84739822-84739825	NM_017404	Mrpl39	-	-4399	Heart	Liver
chr11:70800356-70800359	NM_007573	C1qbp	-	-3831	Heart	Liver
chr11:70800469-70800472	NM_007573	C1qbp	-	-3944	Heart	Liver
chr1:82723309-82723312	NM_029409	Mff	+	1817	Heart	Liver
chr9:21733916-21733919	NM_178577	Tmem205	-	-2013	Heart	Liver
chr5:31910847-31910850	NM_025796	Mrpl33	+	-5497	Heart	Liver
chr14:26511309-26511312	NM_134084	Ppif	+	-2346	Heart	Liver
chr14:26511660-26511663	NM_134084	Ppif	+	-1995	Heart	Liver
chr15:76168614-76168617	NM_025567	Cyc1	+	-5338	Heart	Liver
chr15:76168737-76168740	NM_025567	Cyc1	+	-5215	Heart	Liver
chr2:35902657-35902660	NM_026703	Ndufa8	-	2152	Heart	Liver
chr7:85933392-85933395	NM_023331	Mrpl46	-	-5420	Heart	Liver
chr7:85933622-85933625	NM_023331	Mrpl46	-	-5650	Heart	Liver
chr5:147772841-147772844	NM_029581	Mtif3	-	2506	Heart	Liver
chr5:147772860-147772863	NM_029581	Mtif3	-	2487	Heart	Liver
chr10:127773218-127773221	NM_026444	Cs	+	-1669	Heart	Liver
chr10:127774015-127774018	NM_026444	Cs	+	-872	Heart	Liver
chr16:30269365-30269368	NM_027904	Cpn2	-	-1750	Heart	Liver
chr8:97356431-97356434	NM_026452	Coq9	+	-5885	Heart	Liver
chr13:67009283-67009286	NM_026219	Uqcrb	-	-3000	Heart	Liver
chr3:157697046-157697049	NM_024194	Lrrc40	+	-2620	Heart	Liver
chr4:43043333-43043336	NM_023231	Stoml2	-	920	Heart	Liver
chr4:43043396-43043399	NM_023231	Stoml2	-	857	Heart	Liver
chr4:43043490-43043493	NM_023231	Stoml2	-	763	Heart	Liver
chr19:6989584-6989587	NM_012021	Prdx5	-	-5452	Heart	Liver
chr19:6990090-6990093	NM_012021	Prdx5	-	-5958	Heart	Liver
chr7:146098928-146098931	NM_009760	Bnip3	-	2258	Heart	Liver
chr7:146099035-146099038	NM_009760	Bnip3	-	2151	Heart	Liver
chr7:146099274-146099277	NM_009760	Bnip3	-	1912	Heart	Liver
chr7:146099564-146099567	NM_009760	Bnip3	-	1622	Heart	Liver
chr7:146099734-146099737	NM_009760	Bnip3	-	1452	Heart	Liver
chr8:23515909-23515912	NM_020560	Mrps31	+	-5902	Heart	Liver
chr8:23515909-23515912	NM_181325	Slc25a15	-	-6819	Heart	Liver
chr6:95670251-95670254	NM_011507	Suclg2	-	-1423	Heart	Liver
chr7:133632302-133632305	NM_172745	Tufm	+	1434	Heart	Liver
chr7:133632375-133632378	NM_172745	Tufm	+	1507	Heart	Liver
chr7:133632635-133632638	NM_172745	Tufm	+	1767	Heart	Liver
chr7:133632781-133632784	NM_172745	Tufm	+	1913	Heart	Liver
chr7:133632979-133632982	NM_172745	Tufm	+	2111	Heart	Liver
chr10:79211303-79211306	NM_172551	Polrmt	-	-1988	Heart	Liver
chr13:73471819-73471822	NM_010888	Ndufs6	-	-5919	Heart	Liver
chr11:80018612-80018615	NM_021536	Rhot1	+	-3944	Heart	Liver
chr11:80018713-80018716	NM_021536	Rhot1	+	-3843	Heart	Liver
chr14:30816202-30816205	NM_001136240	Chdh	+	-5983	Heart	Liver
chr14:30816285-30816288	NM_001136240	Chdh	+	-5900	Heart	Liver
chr14:30816965-30816968	NM_001136240	Chdh	+	-5220	Heart	Liver
chr4:128641734-128641737	NM_172875	Adc	-	-2076	Heart	Liver
chr4:128642034-128642037	NM_172875	Adc	-	-2376	Heart	Liver
chr18:35118188-35118191	NM_010481	Hspa9	-	-4186	Heart	Liver
chr18:35118397-35118400	NM_010481	Hspa9	-	-4395	Heart	Liver
chr10:94965040-94965043	NM_026065	Mrpl42	-	-482	Heart	Liver
chr10:94965532-94965535	NM_026065	Mrpl42	-	-974	Heart	Liver
chr12:29330929-29330932	NM_011275	Rnaseh1	+	-3537	Heart	Liver
chr6:85280963-85280966	NM_178639	Sfxn5	-	2447	Heart	Liver
chr6:85281348-85281351	NM_178639	Sfxn5	-	2062	Heart	Liver
chr5:45839033-45839036	NM_024236	Qdpr	-	2432	Heart	Liver
chr5:45839167-45839170	NM_024236	Qdpr	-	2298	Heart	Liver
chr5:45839711-45839714	NM_024236	Qdpr	-	1754	Heart	Liver
chr5:45839730-45839733	NM_024236	Qdpr	-	1735	Heart	Liver
chr9:98194755-98194758	NM_144533	Nmnat3	+	-2246	Heart	Liver
chr9:98195011-98195014	NM_144533	Nmnat3	+	-1990	Heart	Liver
chr9:98195126-98195129	NM_144533	Nmnat3	+	-1875	Heart	Liver
chr16:20304142-20304145	NM_001005767	Parl	-	-1710	Heart	Liver
chr2:119486022-119486025	NM_027175	Ndufaf1	-	2509	Heart	Liver
chr3:137940553-137940556	NM_007409	Adh1	+	-55	Heart	Liver
chr3:137940742-137940745	NM_007409	Adh1	+	134	Heart	Liver
chr3:137941116-137941119	NM_007409	Adh1	+	508	Heart	Liver
chr3:137941539-137941542	NM_007409	Adh1	+	931	Heart	Liver
chr15:38945498-38945501	NM_172402	Slc25a32	-	-1239	Heart	Liver
chr15:38945556-38945559	NM_172402	Slc25a32	-	-1297	Heart	Liver
chr9:108240411-108240414	NM_008160	Gpx1	+	-1195	Heart	Liver
chr9:108240699-108240702	NM_008160	Gpx1	+	-907	Heart	Liver
chr9:108241227-108241230	NM_008160	Gpx1	+	-379	Heart	Liver
chr2:5867147-5867150	NM_001081131	Dhtkd1	-	-3312	Heart	Liver
chr13:104902723-104902726	NM_029447	Nln	-	-3032	Heart	Liver
chr12:85331105-85331108	NM_134188	Acot2	+	2295	Heart	Liver
chr2:76205338-76205341	NM_009989	Cyct	-	-6836	Heart	Liver
chr2:76205455-76205458	NM_009989	Cyct	-	-6953	Heart	Liver
chr4:131398074-131398077	NM_025297	Mecr	+	-1311	Heart	Liver
chr11:84637028-84637031	NM_145433	Mrm1	-	-4014	Heart	Liver
chr11:84637455-84637458	NM_145433	Mrm1	-	-4441	Heart	Liver
chr2:132085066-132085069	NM_138651	Cds2	+	-3926	Heart	Liver
chr5:36805422-36805425	NM_024478	Grpel1	+	-2411	Heart	Liver
chr6:125136907-125136910	NM_025595	Mrpl51	+	-5310	Heart	Liver
chr6:125137254-125137257	NM_025595	Mrpl51	+	-4963	Heart	Liver
chr6:125137551-125137554	NM_025595	Mrpl51	+	-4666	Heart	Liver
chr16:91929723-91929726	NM_138597	Atp5o	-	2149	Heart	Liver
chr16:91929870-91929873	NM_138597	Atp5o	-	2002	Heart	Liver
chr6:39761962-39761965	NM_010270	Mrps33	-	-1030	Heart	Liver
chr10:127522270-127522273	NM_016774	Atp5b	+	1908	Heart	Liver
chr9:35017132-35017135	NM_172291	Foxred1	-	1375	Heart	Liver
chr9:35017251-35017254	NM_172291	Foxred1	-	1256	Heart	Liver
chr17:79333300-79333303	NM_028611	2410091C18Rik	+	-3174	Heart	Liver
chr17:79333716-79333719	NM_028611	2410091C18Rik	+	-2758	Heart	Liver
chr3:95562553-95562556	NM_027931	Tars2	-	-3656	Heart	Liver
chr8:107798483-107798486	NM_030152	Nol3	+	-1863	Heart	Liver
chr9:98192712-98192715	NM_144533	Nmnat3	+	-4289	Heart	Liver
chr1:94368160-94368163	NM_024197	Ndufa10	-	2172	Heart	Liver
chr1:94368438-94368441	NM_024197	Ndufa10	-	1894	Heart	Liver
chr13:115177471-115177474	NM_010887	Ndufs4	-	777	Heart	Liver
chr19:7688661-7688664	NM_019516	Lgals12	-	-6998	Heart	Liver
chr11:94467005-94467008	NM_153807	Acsf2	-	-3908	Heart	Liver
chr6:17016000-17016003	NM_207176	Tes	+	852	Heart	Liver
chr6:17016397-17016400	NM_207176	Tes	+	1249	Heart	Liver
chr6:17016502-17016505	NM_207176	Tes	+	1354	Heart	Liver
chr16:31418394-31418397	NM_175177	Bdh1	+	-3988	Heart	Liver
chr16:31418530-31418533	NM_175177	Bdh1	+	-3852	Heart	Liver
chr17:24867737-24867740	NM_026684	Ndufb10	-	-6407	Heart	Liver
chr17:24867891-24867894	NM_026684	Ndufb10	-	-6561	Heart	Liver
chr6:42198477-42198480	NM_029555	Gstk1	+	2544	Heart	Liver
chr2:127409003-127409006	NM_029963	Mrps5	+	-4158	Heart	Liver
chr9:44728253-44728256	NM_013795	Atp5l	-	569	Heart	Liver
chr9:44728761-44728764	NM_013795	Atp5l	-	61	Heart	Liver
chr19:40659960-40659963	NM_153554	Aldh18a1	-	2990	Heart	Liver
chr19:40659960-40659963	NM_019698	Aldh18a1	-	2990	Heart	Liver
chr19:40660019-40660022	NM_153554	Aldh18a1	-	2931	Heart	Liver
chr19:40660019-40660022	NM_019698	Aldh18a1	-	2931	Heart	Liver
chr15:38949540-38949543	NM_172402	Slc25a32	-	-5281	Heart	Liver
chr15:38949557-38949560	NM_172402	Slc25a32	-	-5298	Heart	Liver
chr6:134348301-134348304	NM_025778	Bcl2l14	+	1955	Heart	Liver
chr6:134348363-134348366	NM_025778	Bcl2l14	+	2017	Heart	Liver
chr6:134348640-134348643	NM_025778	Bcl2l14	+	2294	Heart	Liver
chr4:43672953-43672956	NM_026871	Hint2	-	-3639	Heart	Liver
chr13:94440848-94440851	NM_028772	Dmgdh	+	-3542	Heart	Liver
chr13:94441555-94441558	NM_028772	Dmgdh	+	-2835	Heart	Liver
chr4:128671381-128671384	NM_001033966	Ak2	+	873	Heart	Liver
chr4:128671545-128671548	NM_001033966	Ak2	+	1037	Heart	Liver
chr4:128671868-128671871	NM_001033966	Ak2	+	1360	Heart	Liver
chr4:128671911-128671914	NM_001033966	Ak2	+	1403	Heart	Liver
chr6:52596735-52596738	NM_145567	Hibadh	-	-6444	Heart	Liver
chr9:44076572-44076575	NM_178420	Nlrx1	-	-1	Heart	Liver
chr3:33978034-33978037	NM_026332	Dnajc19	-	2211	Heart	Liver
chr3:96964889-96964892	NM_019800	Acp6	+	2190	Heart	Liver
chr3:96965108-96965111	NM_019800	Acp6	+	2409	Heart	Liver
chr13:59868653-59868656	NM_026921	Isca1	-	2494	Heart	Liver
chr13:59869052-59869055	NM_026921	Isca1	-	2095	Heart	Liver
chr6:116594559-116594562	NM_145980	8430408G22Rik	+	-6142	Heart	Liver
chr6:116595354-116595357	NM_145980	8430408G22Rik	+	-5347	Heart	Liver
chr2:84662579-84662582	NM_013899	Timm10	+	-4598	Heart	Liver
chr2:84663022-84663025	NM_013899	Timm10	+	-4155	Heart	Liver
chr1:164409988-164409991	NM_001038619	Dnm3	-	-1830	Heart	Liver
chr1:164410252-164410255	NM_001038619	Dnm3	-	-2094	Heart	Liver
chr15:102499618-102499621	NM_026468	Atp5g2	-	1857	Heart	Liver
chr15:102499638-102499641	NM_026468	Atp5g2	-	1837	Heart	Liver
chr11:78312418-78312421	NM_172795	Sarm1	-	-1216	Heart	Liver
chr11:78313214-78313217	NM_172795	Sarm1	-	-2012	Heart	Liver
chr11:78313256-78313259	NM_172795	Sarm1	-	-2054	Heart	Liver
chr19:44628775-44628778	NM_026061	Ndufb8	-	1127	Heart	Liver
chr7:29103140-29103143	NM_025616	Timm50	-	-6078	Heart	Liver
chr1:173182436-173182439	NM_153064	Ndufs2	-	-5196	Heart	Liver
chr1:173182560-173182563	NM_153064	Ndufs2	-	-5320	Heart	Liver
chr13:94447332-94447335	NM_028772	Dmgdh	+	2942	Heart	Liver
chr13:94447340-94447343	NM_028772	Dmgdh	+	2950	Heart	Liver
chr17:41069210-41069213	NM_008650	Mut	+	-2463	Heart	Liver
chr17:41069315-41069318	NM_008650	Mut	+	-2358	Heart	Liver
chr6:95670805-95670808	NM_011507	Suclg2	-	-1977	Heart	Liver
chr5:108864788-108864791	NM_007507	Atp5k	-	-1394	Heart	Liver
chr11:59654863-59654866	NM_134029	Nt5m	+	-6711	Heart	Liver
chr15:81698045-81698048	NM_080633	Aco2	+	-4847	Heart	Liver
chr15:81698734-81698737	NM_080633	Aco2	+	-4158	Heart	Liver
chr16:30273442-30273445	NM_027904	Cpn2	-	-5827	Heart	Liver
chr16:30273496-30273499	NM_027904	Cpn2	-	-5881	Heart	Liver
chr1:155741342-155741345	NM_008131	Glul	+	-5732	Heart	Liver
chr1:155741856-155741859	NM_008131	Glul	+	-5218	Heart	Liver
chr1:182649277-182649280	NM_133225	Acbd3	+	-6896	Heart	Liver
chr1:182649355-182649358	NM_133225	Acbd3	+	-6818	Heart	Liver
chr1:182649659-182649662	NM_133225	Acbd3	+	-6514	Heart	Liver
chr1:182649673-182649676	NM_133225	Acbd3	+	-6500	Heart	Liver
chr1:182649889-182649892	NM_133225	Acbd3	+	-6284	Heart	Liver
chr18:74935381-74935384	NM_177470	Acaa2	+	-3484	Heart	Liver
chr18:74935561-74935564	NM_177470	Acaa2	+	-3304	Heart	Liver
chr18:74935809-74935812	NM_177470	Acaa2	+	-3056	Heart	Liver
chr18:74935972-74935975	NM_177470	Acaa2	+	-2893	Heart	Liver
chr14:52502368-52502371	NM_001029990	Mett11d1	+	-2148	Heart	Liver
chr2:152576329-152576332	NM_053091	Cox4i2	+	-3579	Heart	Liver
chr2:152576502-152576505	NM_053091	Cox4i2	+	-3406	Heart	Liver
chr12:112953602-112953605	NM_026511	2810002N01Rik	+	2123	Heart	Liver
chr15:81701378-81701381	NM_080633	Aco2	+	-1514	Heart	Liver
chr7:140966455-140966458	NM_133941	Dhx32	-	2028	Heart	Liver
chr9:75863532-75863535	NM_173731	Hmgcll1	+	749	Heart	Liver
chr3:101410326-101410329	NM_144900	Atp1a1	-	-1749	Heart	Liver
chr15:85886980-85886983	NM_172611	Gramd4	+	-1156	Heart	Liver
chr1:36746156-36746159	NM_009942	Cox5b	+	-2175	Heart	Liver
chr1:63226145-63226148	NM_001160038	Ndufs1	-	-2752	Heart	Liver
chr1:63226145-63226148	NM_145518	Ndufs1	-	-2752	Heart	Liver
chr1:63226145-63226148	NM_001160040	Ndufs1	-	-2752	Heart	Liver
chr1:63226145-63226148	NM_001160039	Ndufs1	-	-2752	Heart	Liver
chr1:63226860-63226863	NM_001160038	Ndufs1	-	-3467	Heart	Liver
chr1:63226860-63226863	NM_145518	Ndufs1	-	-3467	Heart	Liver
chr1:63226860-63226863	NM_001160040	Ndufs1	-	-3467	Heart	Liver
chr1:63226860-63226863	NM_001160039	Ndufs1	-	-3467	Heart	Liver
chr10:40597123-40597126	NM_031877	Wasf1	+	-6216	Heart	Liver
chr10:40597570-40597573	NM_031877	Wasf1	+	-5769	Heart	Liver
chr10:40598112-40598115	NM_031877	Wasf1	+	-5227	Heart	Liver
chr8:97190842-97190845	NM_024191	Arl2bp	+	188	Heart	Liver
chr8:97191336-97191339	NM_024191	Arl2bp	+	682	Heart	Liver
chrX:109426114-109426117	NM_026565	Apool	+	1098	Heart	Liver
chr11:87393496-87393499	NM_011129	2010-09-04	+	-1136	Heart	Liver
chr18:85022679-85022682	NM_025797	Cyb5	+	1874	Heart	Liver
chr18:85023199-85023202	NM_025797	Cyb5	+	2394	Heart	Liver
chr9:79609468-79609471	NM_009945	Cox7a2	-	-1811	Heart	Liver
chr1:173215078-173215081	NM_008911	Ppox	-	-3764	Heart	Liver
chr10:40599556-40599559	NM_031877	Wasf1	+	-3783	Heart	Liver
chr10:40600035-40600038	NM_031877	Wasf1	+	-3304	Heart	Liver
chr11:115467992-115467995	NM_025305	Mrps7	+	2528	Heart	Liver
chr11:115468154-115468157	NM_025305	Mrps7	+	2690	Heart	Liver
chr3:40511901-40511904	NM_178386	Slc25a31	+	-891	Heart	Liver
chr3:40512467-40512470	NM_178386	Slc25a31	+	-325	Heart	Liver
chr3:40512700-40512703	NM_178386	Slc25a31	+	-92	Heart	Liver
chrX:20192926-20192929	NM_019435	Ndufb11	-	1761	Heart	Liver
chrX:20193114-20193117	NM_019435	Ndufb11	-	1573	Heart	Liver
chr2:132086146-132086149	NM_138651	Cds2	+	-2846	Heart	Liver
chr5:45846896-45846899	NM_024236	Qdpr	-	-5431	Heart	Liver
chr9:119354340-119354343	NM_172456	Endogl1	+	263	Heart	Liver
chr9:119354475-119354478	NM_172456	Endogl1	+	398	Heart	Liver
chrX:71035157-71035160	NM_008323	Idh3g	-	-2924	Heart	Liver
chrX:71035716-71035719	NM_008323	Idh3g	-	-3483	Heart	Liver
chr13:101516642-101516645	NM_025369	Mrps36	-	-2055	Heart	Liver
chr13:101517050-101517053	NM_025369	Mrps36	-	-2463	Heart	Liver
chr12:85797599-85797602	NM_134042	Aldh6a1	-	-5702	Heart	Liver
chr8:89148229-89148232	NM_025827	Lonp2	+	224	Heart	Liver
chr8:89149266-89149269	NM_025827	Lonp2	+	1261	Heart	Liver
chr11:86575459-86575462	NM_001003908	Cltc	-	-4468	Heart	Liver
chr11:86575476-86575479	NM_001003908	Cltc	-	-4485	Heart	Liver
chr14:17081703-17081706	NM_027695	Oxsm	-	616	Heart	Liver
chr18:50283772-50283775	NM_008292	Hsd17b4	+	-4220	Heart	Liver
chr10:10282833-10282836	NM_026405	Rab32	-	-4831	Heart	Liver
chr15:77758702-77758705	NM_019913	Txn2	-	719	Heart	Liver
chr15:77758943-77758946	NM_019913	Txn2	-	478	Heart	Liver
chr4:115753084-115753087	NM_025641	Uqcrh	-	-5412	Heart	Liver
chr2:32705573-32705576	NM_009295	Stxbp1	-	-2824	Heart	Liver
chr2:32705694-32705697	NM_009295	Stxbp1	-	-2945	Heart	Liver
chr2:126379793-126379796	NM_011978	Slc27a2	+	1034	Heart	Liver
chr2:126380244-126380247	NM_011978	Slc27a2	+	1485	Heart	Liver
chr2:126380449-126380452	NM_011978	Slc27a2	+	1690	Heart	Liver
chr2:170319696-170319699	NM_009996	Cyp24a1	-	2939	Heart	Liver
chr2:170320052-170320055	NM_009996	Cyp24a1	-	2583	Heart	Liver
chr3:98661147-98661150	NM_008293	Hsd3b1	-	2567	Heart	Liver
chr4:43046424-43046427	NM_023231	Stoml2	-	-2171	Heart	Liver
chr4:43046582-43046585	NM_023231	Stoml2	-	-2329	Heart	Liver
chr9:55366898-55366901	NM_145615	Etfa	-	-6851	Heart	Liver
chr1:174153936-174153939	NM_009813	Casq1	-	-3913	Heart	Liver
chr1:173216458-173216461	NM_008911	Ppox	-	-5144	Heart	Liver
chr1:173216621-173216624	NM_008911	Ppox	-	-5307	Heart	Liver
chr4:141183471-141183474	NM_001013780	Slc25a34	-	-3725	Heart	Liver
chr7:129213873-129213876	NM_026140	Ears2	-	-3299	Heart	Liver
chr16:37657113-37657116	NM_026610	Ndufb4	-	-2662	Heart	Liver
chr18:36939993-36939996	NM_080636	Hars2	+	-2940	Heart	Liver
chr18:38412058-38412061	NM_024179	0610009O20Rik	+	2156	Heart	Liver
chr18:38412217-38412220	NM_024179	0610009O20Rik	+	2315	Heart	Liver
chr8:74091312-74091315	NM_145598	Nxnl1	-	-767	Heart	Liver
chr13:30641118-30641121	NM_025710	Uqcrfs1	-	-3936	Heart	Liver
chr13:30641222-30641225	NM_025710	Uqcrfs1	-	-4040	Heart	Liver
chr3:107824776-107824779	NM_010358	Gstm1	-	-3888	Heart	Liver
chr3:107825002-107825005	NM_010358	Gstm1	-	-4114	Heart	Liver
chr11:87395660-87395663	NM_011129	2010-09-04	+	1028	Heart	Liver
chr13:6549974-6549977	NM_145131	Pitrm1	+	2572	Heart	Liver
chr7:147323861-147323864	NM_199301	Mtg1	+	399	Heart	Liver
chr7:147324095-147324098	NM_199301	Mtg1	+	633	Heart	Liver
chr13:55417602-55417605	NM_025596	Prelid1	+	-5813	Heart	Liver
chr17:25027792-25027795	NM_023260	Mrps34	+	-4272	Heart	Liver
chr17:25027825-25027828	NM_023260	Mrps34	+	-4239	Heart	Liver
chr7:135349276-135349279	NM_009943	Cox6a2	-	601	Heart	Liver
chr8:23514598-23514601	NM_181325	Slc25a15	-	-5508	Heart	Liver
chr1:173078815-173078818	NM_025321	Sdhc	-	1916	Heart	Liver
chr19:29123234-29123237	NM_021299	Ak3	-	-845	Heart	Liver
chr19:29123570-29123573	NM_021299	Ak3	-	-1181	Heart	Liver
chr19:29123768-29123771	NM_021299	Ak3	-	-1379	Heart	Liver
chr8:47294539-47294542	NM_007450	Slc25a4	-	1821	Heart	Liver
chr8:47294740-47294743	NM_007450	Slc25a4	-	1620	Heart	Liver
chr16:45746208-45746211	NM_172511	Abhd10	-	-3194	Heart	Liver
chr3:79435083-79435086	NM_025794	Etfdh	-	-2397	Heart	Liver
chr3:79435152-79435155	NM_025794	Etfdh	-	-2466	Heart	Liver
chr3:79435250-79435253	NM_025794	Etfdh	-	-2564	Heart	Liver
chr7:140897978-140897981	NM_009479	Uros	-	2997	Heart	Liver
chr8:113615772-113615775	NM_198308	4930402E16Rik	+	-2872	Heart	Liver
chr8:113615880-113615883	NM_198308	4930402E16Rik	+	-2764	Heart	Liver
chr1:177554583-177554586	NM_010209	Fh1	-	1180	Heart	Liver
chr19:32784135-32784138	NM_026487	Atad1	-	2650	Heart	Liver
chr19:32784435-32784438	NM_026487	Atad1	-	2350	Heart	Liver
chr7:112786811-112786814	NM_019502	Fxc1	+	-2242	Heart	Liver
chr11:120340268-120340271	NM_027204	Mrpl12	+	-5714	Heart	Liver
chr11:120340719-120340722	NM_027204	Mrpl12	+	-5263	Heart	Liver
chr11:120340903-120340906	NM_027204	Mrpl12	+	-5079	Heart	Liver
chr16:94509581-94509584	NM_139145	Hlcs	-	-121	Heart	Liver
chr16:94509783-94509786	NM_139145	Hlcs	-	-323	Heart	Liver
chr16:94510222-94510225	NM_139145	Hlcs	-	-762	Heart	Liver
chr3:130318522-130318525	NM_027907	Agxt2l1	+	-1970	Heart	Liver
chr4:147282445-147282448	NM_133201	Mfn2	-	-3520	Heart	Liver
chr4:147282668-147282671	NM_133201	Mfn2	-	-3743	Heart	Liver
chr9:110018616-110018619	NM_133347	Dhx30	-	-533	Heart	Liver
chr6:5448620-5448623	NM_013743	Pdk4	-	-2345	Heart	Liver
chr6:5449220-5449223	NM_013743	Pdk4	-	-2945	Heart	Liver
chr11:117843975-117843978	NM_133757	Pgs1	+	-4195	Heart	Liver
chr18:63139043-63139046	NM_028017	Napg	+	1474	Heart	Liver
chr3:85379757-85379760	NM_144896	Pet112l	+	1707	Heart	Liver
chr3:95563978-95563981	NM_027931	Tars2	-	-5081	Heart	Liver
chr4:43684803-43684806	NM_001085508	4930500O05Rik	+	2961	Heart	Liver
chrX:45867265-45867268	NM_012019	Aifm1	-	-665	Heart	Liver
chrX:45867276-45867279	NM_012019	Aifm1	-	-676	Heart	Liver
chr3:129232688-129232691	NM_130450	Elovl6	+	-2615	Heart	Liver
chr7:112899000-112899003	NM_009906	Tpp1	-	1718	Heart	Liver
chr7:112899057-112899060	NM_009906	Tpp1	-	1661	Heart	Liver
chr1:164406646-164406649	NM_001038619	Dnm3	-	1512	Heart	Liver
chr2:119489336-119489339	NM_027175	Ndufaf1	-	-805	Heart	Liver
chr10:79606595-79606598	NM_025313	Atp5d	+	1536	Heart	Liver
chr10:79606610-79606613	NM_025313	Atp5d	+	1551	Heart	Liver
chr13:25116501-25116504	NM_001013389	Mrs2	-	-4256	Heart	Liver
chr13:25116601-25116604	NM_001013389	Mrs2	-	-4356	Heart	Liver
chr9:44075750-44075753	NM_178420	Nlrx1	-	821	Heart	Liver
chr15:81699345-81699348	NM_080633	Aco2	+	-3547	Heart	Liver
chr8:35176445-35176448	NM_011722	Dctn6	-	-4883	Heart	Liver
chr8:123188258-123188261	NM_009941	Cox4i1	+	-3931	Heart	Liver
chr8:123188451-123188454	NM_009941	Cox4i1	+	-3738	Heart	Liver
chr8:123188897-123188900	NM_009941	Cox4i1	+	-3292	Heart	Liver
chr12:72241646-72241649	NM_001024854	Timm9	-	-3987	Heart	Liver
chr12:72241646-72241649	NM_001024853	Timm9	-	-3987	Heart	Liver
chr12:72241646-72241649	NM_013896	Timm9	-	-3987	Heart	Liver
chr12:72241667-72241670	NM_001024854	Timm9	-	-4008	Heart	Liver
chr12:72241667-72241670	NM_001024853	Timm9	-	-4008	Heart	Liver
chr12:72241667-72241670	NM_013896	Timm9	-	-4008	Heart	Liver
chr12:72241736-72241739	NM_001024854	Timm9	-	-4077	Heart	Liver
chr12:72241736-72241739	NM_001024853	Timm9	-	-4077	Heart	Liver
chr12:72241736-72241739	NM_013896	Timm9	-	-4077	Heart	Liver
chr12:72242084-72242087	NM_001024854	Timm9	-	-4425	Heart	Liver
chr12:72242084-72242087	NM_001024853	Timm9	-	-4425	Heart	Liver
chr12:72242084-72242087	NM_013896	Timm9	-	-4425	Heart	Liver
chr17:31656169-31656172	NM_001083891	Ndufv3	+	-890	Heart	Liver
chr17:66449317-66449320	NM_028388	Ndufv2	-	1511	Heart	Liver
chrX:71030288-71030291	NM_008323	Idh3g	-	1945	Heart	Liver
chr13:100784644-100784647	NM_030026	Mccc2	-	947	Heart	Liver
chr13:100784779-100784782	NM_030026	Mccc2	-	812	Heart	Liver
chr9:21735996-21735999	NM_178577	Tmem205	-	-4093	Heart	Liver
chr16:36930793-36930796	NM_008225	Hcls1	+	-4275	Heart	Liver
chr16:36930991-36930994	NM_008225	Hcls1	+	-4077	Heart	Liver
chr3:32642291-32642294	NM_029017	Mrpl47	-	-6597	Heart	Liver
chr3:32642438-32642441	NM_029017	Mrpl47	-	-6744	Heart	Liver
chr6:92131344-92131347	NM_025578	Mrps25	-	2670	Heart	Liver
chr6:92131747-92131750	NM_025578	Mrps25	-	2267	Heart	Liver
chr6:92131930-92131933	NM_025578	Mrps25	-	2084	Heart	Liver
chr10:80361206-80361209	NM_013895	Timm13	-	2505	Heart	Liver
chr10:80361724-80361727	NM_013895	Timm13	-	1987	Heart	Liver
chr17:71830256-71830259	NM_028887	Smchd1	-	-5576	Heart	Liver
chr3:101413884-101413887	NM_144900	Atp1a1	-	-5307	Heart	Liver
chr4:128665273-128665276	NM_001033966	Ak2	+	-5235	Heart	Liver
chr9:65283311-65283314	NM_027134	Mtfmt	+	-277	Heart	Liver
chr1:74333548-74333551	NM_001039509	Pnkd	+	1941	Heart	Liver
chr11:69653695-69653698	NM_026982	1810027O10Rik	+	1669	Heart	Liver
chr11:69654197-69654200	NM_026982	1810027O10Rik	+	2171	Heart	Liver
chr11:69654380-69654383	NM_026982	1810027O10Rik	+	2354	Heart	Liver
chr2:130386060-130386063	NM_207207	Mrps26	+	-3432	Heart	Liver
chr17:66457533-66457536	NM_028388	Ndufv2	-	-6705	Heart	Liver
chr19:11845980-11845983	NM_025606	Mrpl16	+	1076	Heart	Liver
chr19:32177502-32177505	NM_018830	Asah2	-	125	Heart	Liver
chr16:38526425-38526428	NM_024273	4930455C21Rik	-	-3681	Heart	Liver
chr16:38526726-38526729	NM_024273	4930455C21Rik	-	-3982	Heart	Liver
chrX:9045012-9045015	NM_007807	Cybb	-	1435	Heart	Liver
chr1:74636929-74636932	NM_025784	Bcs1l	+	1995	Heart	Liver
chr1:74637257-74637260	NM_025784	Bcs1l	+	2323	Heart	Liver
chr1:155748909-155748912	NM_008131	Glul	+	1835	Heart	Liver
chr1:155749796-155749799	NM_008131	Glul	+	2722	Heart	Liver
chr15:74691163-74691166	NM_009991	Cyp11b2	-	-4418	Heart	Liver
chr7:126760719-126760722	NM_054094	Acsm1	+	-622	Heart	Liver
chr7:126761233-126761236	NM_054094	Acsm1	+	-108	Heart	Liver
chr9:44079085-44079088	NM_178420	Nlrx1	-	-2514	Heart	Liver
chr17:41074560-41074563	NM_008650	Mut	+	2887	Heart	Liver
chr19:43829327-43829330	NM_144874	Cox15	-	-1859	Heart	Liver
chr19:43829465-43829468	NM_144874	Cox15	-	-1997	Heart	Liver
chr13:101512500-101512503	NM_025369	Mrps36	-	2087	Heart	Liver
chr13:101512859-101512862	NM_025369	Mrps36	-	1728	Heart	Liver
chr2:131061241-131061244	NM_144888	D430028G21Rik	+	1368	Heart	Liver
chr2:131061750-131061753	NM_144888	D430028G21Rik	+	1877	Heart	Liver
chr2:131061802-131061805	NM_144888	D430028G21Rik	+	1929	Heart	Liver
chr16:20535379-20535382	NM_009679	Ap2m1	+	-197	Heart	Liver
chr16:20535409-20535412	NM_009679	Ap2m1	+	-167	Heart	Liver
chr17:29490289-29490292	NM_019880	Mtch1	-	-5443	Heart	Liver
chr7:4709048-4709051	NM_183405	Cox6b2	-	-4355	Heart	Liver
chr7:4709048-4709051	NM_183406	Cox6b2	-	-4547	Heart	Liver
chr9:48285982-48285985	NM_024233	Rexo2	-	2731	Heart	Liver
chr9:48286605-48286608	NM_024233	Rexo2	-	2108	Heart	Liver
chr9:48286709-48286712	NM_024233	Rexo2	-	2004	Heart	Liver
chr9:97009222-97009225	NM_138756	Slc25a36	-	2235	Heart	Liver
chr9:97009424-97009427	NM_138756	Slc25a36	-	2033	Heart	Liver
chr12:77351805-77351808	NM_138745	Mthfd1	+	-4413	Heart	Liver
chr1:145589173-145589176	NM_001038592	Glrx2	+	2476	Heart	Liver
chr10:62038232-62038235	NM_028197	2510003E04Rik	-	2970	Heart	Liver
chr11:78327344-78327347	NM_026389	Poldip2	+	1547	Heart	Liver
chr11:78327926-78327929	NM_026389	Poldip2	+	2129	Heart	Liver
chr17:3561105-3561108	NM_146074	Tfb1m	-	-3395	Heart	Liver
chr4:43050613-43050616	NM_023231	Stoml2	-	-6360	Heart	Liver
chr11:93817034-93817037	NM_008705	Nme2	-	284	Heart	Liver
chr11:93817034-93817037	NM_001077529	Nme2	-	-35	Heart	Liver
chr19:12708945-12708948	NM_145935	Glyat	+	1148	Heart	Liver
chr19:12709259-12709262	NM_145935	Glyat	+	1462	Heart	Liver
chr8:97189770-97189773	NM_024191	Arl2bp	+	-884	Heart	Liver
chr12:70831177-70831180	NM_145443	L2hgdh	-	-5319	Heart	Liver
chr7:53354488-53354491	NM_010602	Kcnj11	-	1116	Heart	Liver
chr9:44080880-44080883	NM_178420	Nlrx1	-	-4309	Heart	Liver
chr9:44081017-44081020	NM_178420	Nlrx1	-	-4446	Heart	Liver
chr16:20532607-20532610	NM_009679	Ap2m1	+	-2969	Heart	Liver
chr16:20532693-20532696	NM_009679	Ap2m1	+	-2883	Heart	Liver
chr4:131392843-131392846	NM_025297	Mecr	+	-6542	Heart	Liver
chr5:147775210-147775213	NM_029581	Mtif3	-	137	Heart	Liver
chr10:128108763-128108766	NM_173733	Suox	-	2208	Heart	Liver
chr11:78310007-78310010	NM_172795	Sarm1	-	1195	Heart	Liver
chr11:78310597-78310600	NM_172795	Sarm1	-	605	Heart	Liver
chr9:54428653-54428656	NM_029573	Idh3a	+	-5664	Heart	Liver
chr9:54428798-54428801	NM_029573	Idh3a	+	-5519	Heart	Liver
chr19:11844857-11844860	NM_025606	Mrpl16	+	-47	Heart	Liver
chr10:126481908-126481911	NM_010009	Cyp27b1	+	-3393	Heart	Liver
chr10:126482103-126482106	NM_010009	Cyp27b1	+	-3198	Heart	Liver
chr17:24564194-24564197	NM_010023	Dci	+	567	Heart	Liver
chr18:38407432-38407435	NM_024179	0610009O20Rik	+	-2470	Heart	Liver
chr18:38407526-38407529	NM_024179	0610009O20Rik	+	-2376	Heart	Liver
chr18:38407919-38407922	NM_024179	0610009O20Rik	+	-1983	Heart	Liver
chr7:133524863-133524866	NM_023712	Spns1	-	-3418	Heart	Liver
chr2:26243249-26243252	NM_173180	Pmpca	+	-1618	Heart	Liver
chr5:115729685-115729688	NM_026504	Coq5	+	-25	Heart	Liver
chr7:129246881-129246884	NM_028177	Ndufab1	-	-1522	Heart	Liver
chr7:129247026-129247029	NM_028177	Ndufab1	-	-1667	Heart	Liver
chr11:115494924-115494927	NM_026071	Slc25a19	-	-5474	Heart	Liver
chr2:32553329-32553332	NM_010236	Fpgs	-	-3637	Heart	Liver
chr2:136220454-136220457	NM_172858	Pak7	-	-6754	Heart	Liver
chr2:136220675-136220678	NM_172858	Pak7	-	-6975	Heart	Liver
chr4:123394416-123394419	NM_001030274	Ndufs5	-	1010	Heart	Liver
chr4:123394416-123394419	NR_002445	Ndufs5	-	985	Heart	Liver
chr14:21217882-21217885	NM_025440	Mrps16	-	-5108	Heart	Liver
chr19:3916483-3916486	NM_144870	Ndufs8	-	-3769	Heart	Liver
chr19:3916685-3916688	NM_144870	Ndufs8	-	-3971	Heart	Liver
chr2:24836516-24836519	NM_001031808	Mrpl41	-	-5901	Heart	Liver
chr8:47300859-47300862	NM_007450	Slc25a4	-	-4499	Heart	Liver
chr2:164660344-164660347	NM_008906	Ctsa	+	1972	Heart	Liver
chr2:164660344-164660347	NM_001038492	Ctsa	+	1972	Heart	Liver
chr2:164660404-164660407	NM_008906	Ctsa	+	2032	Heart	Liver
chr2:164660404-164660407	NM_001038492	Ctsa	+	2032	Heart	Liver
chr2:164660613-164660616	NM_008906	Ctsa	+	2241	Heart	Liver
chr2:164660613-164660616	NM_001038492	Ctsa	+	2241	Heart	Liver
chr5:8425619-8425622	NM_178766	Slc25a40	+	2770	Heart	Liver
chr1:36744337-36744340	NM_009942	Cox5b	+	-3994	Heart	Liver
chr6:52591315-52591318	NM_145567	Hibadh	-	-1024	Heart	Liver
chrX:16198094-16198097	NM_173740	Maoa	+	1271	Heart	Liver
chr14:122933284-122933287	NM_144844	Pcca	+	-265	Heart	Liver
chr18:36945596-36945599	NM_080636	Hars2	+	2663	Heart	Liver
chr18:78012028-78012031	NM_007505	Atp5a1	+	-478	Heart	Liver
chrX:131081567-131081570	NM_013898	Timm8a1	-	-5402	Heart	Liver
chr12:85326091-85326094	NM_134188	Acot2	+	-2719	Heart	Liver
chr12:85326297-85326300	NM_134188	Acot2	+	-2513	Heart	Liver
chr7:104551226-104551229	NM_024220	Ndufc2	+	2714	Heart	Liver
chr14:58443089-58443092	NM_026401	Mrp63	+	-1986	Heart	Liver
chr6:24475187-24475190	NM_026614	Ndufa5	-	2497	Heart	Liver
chr1:174151283-174151286	NM_009813	Casq1	-	-1260	Heart	Liver
chr8:112508272-112508275	NM_146214	Tat	+	-6084	Heart	Liver
chr8:112508618-112508621	NM_146214	Tat	+	-5738	Heart	Liver
chr9:27206484-27206487	NM_029299	Spata19	+	2079	Heart	Liver
chr17:35807847-35807850	NM_175137	Vars2	-	-3313	Heart	Liver
chr17:35808164-35808167	NM_175137	Vars2	-	-3630	Heart	Liver
chr3:40508066-40508069	NM_178386	Slc25a31	+	-4726	Heart	Liver
chrX:91081023-91081026	NM_145630	Pdk3	-	-3592	Heart	Liver
chr3:98944523-98944526	NM_027462	Wars2	+	-489	Heart	Liver
chr3:98944772-98944775	NM_027462	Wars2	+	-240	Heart	Liver
chr3:98944985-98944988	NM_027462	Wars2	+	-27	Heart	Liver
chr11:88019319-88019322	NM_024174	Mrps23	+	1400	Heart	Liver
chr17:25034597-25034600	NM_023260	Mrps34	+	2533	Heart	Liver
chr6:57485635-57485638	NM_175523	Ppm1k	-	-218	Heart	Liver
chr6:57485662-57485665	NM_175523	Ppm1k	-	-245	Heart	Liver
chr6:86318414-86318417	NM_025591	2010309E21Rik	+	2738	Heart	Liver
chr9:108197322-108197325	NM_001013814	Amt	+	-1930	Heart	Liver
chr1:75182808-75182811	NM_023732	Abcb6	-	-5954	Heart	Liver
chr11:59017681-59017684	NM_026035	Mrpl55	+	1663	Heart	Liver
chr11:59018043-59018046	NM_026035	Mrpl55	+	2025	Heart	Liver
chr3:96628619-96628622	NM_021517	Pdzk1	+	-5368	Heart	Liver
chr17:46777939-46777942	NM_025302	Mrpl2	+	-5257	Heart	Liver
chr8:4277403-4277406	NM_011592	Timm44	-	-1501	Heart	Liver
chr8:4277557-4277560	NM_011592	Timm44	-	-1655	Heart	Liver
chr11:69833797-69833800	NM_017366	Acadvl	-	-4891	Heart	Liver
chr11:96903870-96903873	NM_026154	Mrpl10	+	971	Heart	Liver
chr7:112905194-112905197	NM_009906	Tpp1	-	-4476	Heart	Liver
chr7:112905568-112905571	NM_009906	Tpp1	-	-4850	Heart	Liver
chr7:112905650-112905653	NM_009906	Tpp1	-	-4932	Heart	Liver
chr11:70459868-70459871	NM_024211	Slc25a11	-	624	Heart	Liver
chr11:70460399-70460402	NM_024211	Slc25a11	-	93	Heart	Liver
chr15:77760247-77760250	NM_019913	Txn2	-	-826	Heart	Liver
chr15:77760396-77760399	NM_019913	Txn2	-	-975	Heart	Liver
chr2:103323836-103323839	NM_009804	Cat	-	1471	Heart	Liver
chr6:57489682-57489685	NM_175523	Ppm1k	-	-4265	Heart	Liver
chr16:84735795-84735798	NM_017404	Mrpl39	-	-372	Heart	Liver
chr16:84735921-84735924	NM_017404	Mrpl39	-	-498	Heart	Liver
chr16:84735943-84735946	NM_017404	Mrpl39	-	-520	Heart	Liver
chr16:84735966-84735969	NM_017404	Mrpl39	-	-543	Heart	Liver
chr16:84736143-84736146	NM_017404	Mrpl39	-	-720	Heart	Liver
chr2:50156548-50156551	NM_133839	Mmadhc	-	-4354	Heart	Liver
chr2:90749906-90749909	NM_026688	Ndufs3	-	-5031	Heart	Liver
chr5:90650799-90650802	NM_001033310	Cox18	-	2219	Heart	Liver
chr5:90651570-90651573	NM_001033310	Cox18	-	1448	Heart	Liver
chr6:83272549-83272552	NM_008638	Mthfd2	-	-4954	Heart	Liver
chr11:117691917-117691920	NM_009387	Tk1	-	-4592	Heart	Liver
chr11:117692485-117692488	NM_009387	Tk1	-	-5160	Heart	Liver
chr11:68782297-68782300	NM_028048	Slc25a35	+	665	Heart	Liver
chr7:104550180-104550183	NM_024220	Ndufc2	+	1668	Heart	Liver
chr7:104550186-104550189	NM_024220	Ndufc2	+	1674	Heart	Liver
chr8:42223209-42223212	NM_001005863	Mtus1	-	-4132	Heart	Liver
chr11:6190291-6190294	NM_010956	Ogdh	+	-1308	Heart	Liver
chr16:91935671-91935674	NM_138597	Atp5o	-	-3799	Heart	Liver
chr3:130974197-130974200	NM_008212	Hadh	-	755	Heart	Liver
chr9:119350075-119350078	NM_172456	Endogl1	+	-4002	Heart	Liver
chr9:119350115-119350118	NM_172456	Endogl1	+	-3962	Heart	Liver
chr9:119350225-119350228	NM_172456	Endogl1	+	-3852	Heart	Liver
chr11:57986469-57986472	NM_175001	Mrpl22	+	1314	Heart	Liver
chr2:29640542-29640545	NM_178693	Coq4	+	-3240	Heart	Liver
chr2:29641259-29641262	NM_178693	Coq4	+	-2523	Heart	Liver
chr6:85284965-85284968	NM_178639	Sfxn5	-	-1555	Heart	Liver
chr16:44145174-44145177	NM_007508	Atp6v1a	-	-6045	Heart	Liver
chr5:96638430-96638433	NM_053158	Mrpl1	+	-703	Heart	Liver
chr5:96638484-96638487	NM_053158	Mrpl1	+	-649	Heart	Liver
chr9:110021726-110021729	NM_133347	Dhx30	-	-3643	Heart	Liver
chr1:82721007-82721010	NM_029409	Mff	+	-485	Heart	Liver
chr18:73976172-73976175	NM_145494	Me2	-	-1129	Heart	Liver
chr3:144384732-144384735	NM_019464	Sh3glb1	-	-1448	Heart	Liver
chr6:23080832-23080835	NM_013930	Aass	-	2139	Heart	Liver
chr11:69826104-69826107	NM_017366	Acadvl	-	2802	Heart	Liver
chr19:3911568-3911571	NM_144870	Ndufs8	-	1146	Heart	Liver
chr2:174291485-174291488	NM_025983	Atp5e	-	-1886	Heart	Liver
chr9:20801826-20801829	NM_023167	Mrpl4	+	-5354	Heart	Liver
chr9:20801871-20801874	NM_023167	Mrpl4	+	-5309	Heart	Liver
chr9:20801877-20801880	NM_023167	Mrpl4	+	-5303	Heart	Liver
chr9:20801951-20801954	NM_023167	Mrpl4	+	-5229	Heart	Liver
chr11:84634929-84634932	NM_145433	Mrm1	-	-1915	Heart	Liver
chr11:84634950-84634953	NM_145433	Mrm1	-	-1936	Heart	Liver
chr15:35866057-35866060	NM_053071	Cox6c	-	1941	Heart	Liver
chr6:85322212-85322215	NM_177466	Rab11fip5	-	2413	Heart	Liver
chr1:63228022-63228025	NM_001160038	Ndufs1	-	-4629	Heart	Liver
chr1:63228022-63228025	NM_145518	Ndufs1	-	-4629	Heart	Liver
chr1:63228022-63228025	NM_001160040	Ndufs1	-	-4629	Heart	Liver
chr1:63228022-63228025	NM_001160039	Ndufs1	-	-4629	Heart	Liver
chr3:51210656-51210659	NM_025523	Ndufc1	-	2218	Heart	Liver
chr3:51210683-51210686	NM_025523	Ndufc1	-	2191	Heart	Liver
chr5:77736571-77736574	NM_019836	2610024G14Rik	-	2537	Heart	Liver
chr15:10905384-10905387	NM_008537	Amacr	+	-6126	Heart	Liver
chr15:10905817-10905820	NM_008537	Amacr	+	-5693	Heart	Liver
chr15:88976939-88976942	NM_013871	Mapk12	-	-5809	Heart	Liver
chr15:88977002-88977005	NM_013871	Mapk12	-	-5872	Heart	Liver
chr2:11698737-11698740	NM_177268	Ankrd16	+	-642	Heart	Liver
chr10:62044037-62044040	NM_028197	2510003E04Rik	-	-2835	Heart	Liver
chr17:33962323-33962326	NM_023202	Ndufa7	+	765	Heart	Liver
chr17:33962770-33962773	NM_023202	Ndufa7	+	1212	Heart	Liver
chr18:85016628-85016631	NM_025797	Cyb5	+	-4177	Heart	Liver
chr2:132087918-132087921	NM_138651	Cds2	+	-1074	Heart	Liver
chr6:11858328-11858331	NM_010886	Ndufa4	-	-885	Heart	Liver
chr7:129208263-129208266	NM_026140	Ears2	-	2311	Heart	Liver
chrX:146981668-146981671	NM_009653	Alas2	+	-291	Heart	Liver
chr16:84839339-84839342	NM_016755	Atp5j	-	-3523	Heart	Liver
chr19:45124286-45124289	NM_053197	Sfxn3	+	2196	Heart	Liver
chr1:78648531-78648534	NM_028817	Acsl3	+	-5868	Heart	Liver
chr1:78648531-78648534	NM_001136222	Acsl3	+	-5868	Heart	Liver
chr1:78648531-78648534	NM_001033606	Acsl3	+	-5868	Heart	Liver
chr1:78648667-78648670	NM_028817	Acsl3	+	-5732	Heart	Liver
chr1:78648667-78648670	NM_001136222	Acsl3	+	-5732	Heart	Liver
chr1:78648667-78648670	NM_001033606	Acsl3	+	-5732	Heart	Liver
chr10:10282485-10282488	NM_026405	Rab32	-	-4483	Heart	Liver
chr15:74689053-74689056	NM_009991	Cyp11b2	-	-2308	Heart	Liver
chr15:74689186-74689189	NM_009991	Cyp11b2	-	-2441	Heart	Liver
chr15:74689329-74689332	NM_009991	Cyp11b2	-	-2584	Heart	Liver
chr18:38411159-38411162	NM_024179	0610009O20Rik	+	1257	Heart	Liver
chr18:38411484-38411487	NM_024179	0610009O20Rik	+	1582	Heart	Liver
chr18:38411500-38411503	NM_024179	0610009O20Rik	+	1598	Heart	Liver
chr6:91428990-91428993	NM_133928	Chchd4	-	-5576	Heart	Liver
chr6:71658939-71658942	NM_178608	Reep1	+	1086	Brain	Heart
chr6:71659562-71659565	NM_178608	Reep1	+	1709	Brain	Heart
chr6:71660088-71660091	NM_178608	Reep1	+	2235	Brain	Heart
chr4:43683457-43683460	NM_001085508	4930500O05Rik	+	1615	Brain	Heart
chr4:43684007-43684010	NM_001085508	4930500O05Rik	+	2165	Brain	Heart
chr4:43684113-43684116	NM_001085508	4930500O05Rik	+	2271	Brain	Heart
chr4:43684803-43684806	NM_001085508	4930500O05Rik	+	2961	Brain	Heart
chr4:115753084-115753087	NM_025641	Uqcrh	-	-5412	Brain	Heart
chr5:123975879-123975882	NM_023232	Diablo	-	-1709	Brain	Heart
chr17:3558903-3558906	NM_146074	Tfb1m	-	-1193	Brain	Heart
chr17:3559624-3559627	NM_146074	Tfb1m	-	-1914	Brain	Heart
chr18:33373671-33373674	NM_133774	Stard4	-	-204	Brain	Heart
chr18:33374446-33374449	NM_133774	Stard4	-	-979	Brain	Heart
chr18:33374469-33374472	NM_133774	Stard4	-	-1002	Brain	Heart
chr18:33374516-33374519	NM_133774	Stard4	-	-1049	Brain	Heart
chr18:33374529-33374532	NM_133774	Stard4	-	-1062	Brain	Heart
chr12:41749915-41749918	NM_053122	Immp2l	+	-761	Brain	Heart
chr12:41750514-41750517	NM_053122	Immp2l	+	-162	Brain	Heart
chr9:79610493-79610496	NM_009945	Cox7a2	-	-2836	Brain	Heart
chr16:45746208-45746211	NM_172511	Abhd10	-	-3194	Brain	Heart
chr16:45747047-45747050	NM_172511	Abhd10	-	-4033	Brain	Heart
chr3:132974778-132974781	NM_146141	Ppa2	+	1699	Brain	Heart
chr3:132974981-132974984	NM_146141	Ppa2	+	1902	Brain	Heart
chr17:24559584-24559587	NM_010023	Dci	+	-4043	Brain	Heart
chr17:24560146-24560149	NM_010023	Dci	+	-3481	Brain	Heart
chrX:34731864-34731867	NM_019443	Ndufa1	-	-634	Brain	Heart
chrX:34731946-34731949	NM_019443	Ndufa1	-	-716	Brain	Heart
chrX:34732078-34732081	NM_019443	Ndufa1	-	-848	Brain	Heart
chrX:34732636-34732639	NM_019443	Ndufa1	-	-1406	Brain	Heart
chr1:57457616-57457619	NM_001081181	9430016H08Rik	+	-5775	Brain	Heart
chr1:57458260-57458263	NM_001081181	9430016H08Rik	+	-5131	Brain	Heart
chr9:75863532-75863535	NM_173731	Hmgcll1	+	749	Brain	Heart
chr4:34556249-34556252	NM_181406	Rars2	+	-5957	Brain	Heart
chr4:34557211-34557214	NM_181406	Rars2	+	-4995	Brain	Heart
chr5:137439168-137439171	NM_025562	Fis1	+	1222	Brain	Heart
chr5:137439523-137439526	NM_025562	Fis1	+	1577	Brain	Heart
chr3:136335537-136335540	NM_008913	Ppp3ca	+	1804	Brain	Heart
chr3:136335659-136335662	NM_008913	Ppp3ca	+	1926	Brain	Heart
chr3:136336214-136336217	NM_008913	Ppp3ca	+	2481	Brain	Heart
chr2:32548598-32548601	NM_010236	Fpgs	-	1094	Brain	Heart
chr2:32549256-32549259	NM_010236	Fpgs	-	436	Brain	Heart
chr11:54119283-54119286	NM_144823	Acsl6	+	1578	Brain	Heart
chr11:54119283-54119286	NM_001033598	Acsl6	+	1958	Brain	Heart
chr11:54120418-54120421	NM_144823	Acsl6	+	2713	Brain	Heart
chr12:112947312-112947315	NM_026511	2810002N01Rik	+	-4167	Brain	Heart
chr12:112947581-112947584	NM_026511	2810002N01Rik	+	-3898	Brain	Heart
chr12:112948565-112948568	NM_026511	2810002N01Rik	+	-2914	Brain	Heart
chr1:186675376-186675379	NM_133684	Mosc2	-	-5653	Brain	Heart
chr1:186675707-186675710	NM_133684	Mosc2	-	-5984	Brain	Heart
chr1:186675859-186675862	NM_133684	Mosc2	-	-6136	Brain	Heart
chr1:186675970-186675973	NM_133684	Mosc2	-	-6247	Brain	Heart
chr9:119348586-119348589	NM_172456	Endogl1	+	-5491	Brain	Heart
chr9:119348603-119348606	NM_172456	Endogl1	+	-5474	Brain	Heart
chr7:138551688-138551691	NM_025826	Acadsb	+	-2426	Brain	Heart
chr7:138552606-138552609	NM_025826	Acadsb	+	-1508	Brain	Heart
chr16:44137898-44137901	NM_007508	Atp6v1a	-	1231	Brain	Heart
chr14:21216472-21216475	NM_025440	Mrps16	-	-3698	Brain	Heart
chr5:77737152-77737155	NM_019836	2610024G14Rik	-	1956	Brain	Heart
chr15:79495458-79495461	NM_172609	Tomm22	+	-5839	Brain	Heart
chr10:4523642-4523645	NM_175374	Mtrf1l	+	1045	Brain	Heart
chr10:4523888-4523891	NM_175374	Mtrf1l	+	1291	Brain	Heart
chr10:4524001-4524004	NM_175374	Mtrf1l	+	1404	Brain	Heart
chr10:4524567-4524570	NM_175374	Mtrf1l	+	1970	Brain	Heart
chr17:45821872-45821875	NM_026732	Mrpl14	+	-1448	Brain	Heart
chr7:104548016-104548019	NM_024220	Ndufc2	+	-496	Brain	Heart
chr13:25028211-25028214	NM_172532	Aldh5a1	-	1316	Brain	Heart
chr13:25028469-25028472	NM_172532	Aldh5a1	-	1058	Brain	Heart
chr7:140966455-140966458	NM_133941	Dhx32	-	2028	Brain	Heart
chr19:32783876-32783879	NM_026487	Atad1	-	2909	Brain	Heart
chr19:32784135-32784138	NM_026487	Atad1	-	2650	Brain	Heart
chr19:32784435-32784438	NM_026487	Atad1	-	2350	Brain	Heart
chr7:36179763-36179766	NM_028120	Ccdc123	+	-2348	Brain	Heart
chr16:37657113-37657116	NM_026610	Ndufb4	-	-2662	Brain	Heart
chr7:36338145-36338148	NM_033080	Nudt19	-	2799	Brain	Heart
chr3:121519519-121519522	NM_008991	Abcd3	-	-1389	Brain	Heart
chr2:127270108-127270111	NM_029629	Fahd2a	-	190	Brain	Heart
chr2:127270318-127270321	NM_029629	Fahd2a	-	-20	Brain	Heart
chr1:55293552-55293555	NM_175439	Mars2	+	-468	Brain	Heart
chr8:26920018-26920021	NM_011485	Star	+	1034	Brain	Heart
chr8:26920247-26920250	NM_011485	Star	+	1263	Brain	Heart
chr8:26920608-26920611	NM_011485	Star	+	1624	Brain	Heart
chr8:26920840-26920843	NM_011485	Star	+	1856	Brain	Heart
chr16:4080835-4080838	NM_026508	Trap1	-	-3028	Brain	Heart
chr8:119516449-119516452	NM_026572	Gcsh	-	897	Brain	Heart
chr8:119516474-119516477	NM_026572	Gcsh	-	872	Brain	Heart
chr13:73469872-73469875	NM_053163	Mrpl36	+	1416	Brain	Heart
chr13:73469872-73469875	NM_010888	Ndufs6	-	-3972	Brain	Heart
chr19:55329876-55329879	NM_027976	Acsl5	+	2018	Brain	Heart
chr15:78859948-78859951	NM_013847	Gcat	+	-1355	Brain	Heart
chr15:78860502-78860505	NM_013847	Gcat	+	-801	Brain	Heart
chr13:74489826-74489829	NM_023281	Sdha	-	-2141	Brain	Heart
chr17:25034597-25034600	NM_023260	Mrps34	+	2533	Brain	Heart
chr11:86494597-86494600	NM_175004	Ptrh2	+	-2887	Brain	Heart
chr11:86494597-86494600	NM_001098810	Ptrh2	+	-2985	Brain	Heart
chr7:36183730-36183733	NM_028120	Ccdc123	+	1619	Brain	Heart
chr11:5852181-5852184	NM_010292	Gck	-	-2582	Brain	Heart
chr11:5852189-5852192	NM_010292	Gck	-	-2590	Brain	Heart
chr11:5853367-5853370	NM_010292	Gck	-	-3768	Brain	Heart
chr13:94444884-94444887	NM_028772	Dmgdh	+	494	Brain	Heart
chr13:94445194-94445197	NM_028772	Dmgdh	+	804	Brain	Heart
chr13:94445206-94445209	NM_028772	Dmgdh	+	816	Brain	Heart
chr13:94445290-94445293	NM_028772	Dmgdh	+	900	Brain	Heart
chr13:94445956-94445959	NM_028772	Dmgdh	+	1566	Brain	Heart
chr5:21243869-21243872	NM_028431	Pmpcb	+	892	Brain	Heart
chr5:21244137-21244140	NM_028431	Pmpcb	+	1160	Brain	Heart
chr5:21244818-21244821	NM_028431	Pmpcb	+	1841	Brain	Heart
chr16:92060965-92060968	NM_080456	Mrps6	+	2385	Brain	Heart
chr7:107731423-107731426	NM_198831	Mrpl48	-	218	Brain	Heart
chr7:107731481-107731484	NM_198831	Mrpl48	-	160	Brain	Heart
chr7:107731616-107731619	NM_198831	Mrpl48	-	25	Brain	Heart
chr12:77507712-77507715	NM_001002012	Hspa2	+	2550	Brain	Heart
chr12:77507712-77507715	NM_008301	Hspa2	+	2356	Brain	Heart
chr12:77508124-77508127	NM_001002012	Hspa2	+	2962	Brain	Heart
chr12:77508124-77508127	NM_008301	Hspa2	+	2768	Brain	Heart
chr8:73983154-73983157	NM_053162	Mrpl34	+	-5670	Brain	Heart
chr6:85864024-85864027	NM_023160	Cml1	-	1644	Brain	Heart
chr16:30273442-30273445	NM_027904	Cpn2	-	-5827	Brain	Heart
chr16:30273496-30273499	NM_027904	Cpn2	-	-5881	Brain	Heart
chr13:14704053-14704056	NM_029271	Mrpl32	-	1248	Brain	Heart
chr13:14704616-14704619	NM_029271	Mrpl32	-	685	Brain	Heart
chrX:16198094-16198097	NM_173740	Maoa	+	1271	Brain	Heart
chrX:16199311-16199314	NM_173740	Maoa	+	2488	Brain	Heart
chr12:88781627-88781630	NM_026958	1810035L17Rik	+	-3234	Brain	Heart
chr15:82183133-82183136	NM_025987	Ndufa6	-	1531	Brain	Heart
chr6:42198477-42198480	NM_029555	Gstk1	+	2544	Brain	Heart
chr16:57120530-57120533	NM_138599	Tomm70a	+	-1296	Brain	Heart
chr11:4850408-4850411	NM_010904	Nefh	-	-2344	Brain	Heart
chr1:163004407-163004410	NM_172644	Dars2	-	-3647	Brain	Heart
chr9:103967712-103967715	NM_175324	Nphp3	+	1680	Brain	Heart
chr5:122116942-122116945	NM_028037	Acad10	-	-6426	Brain	Heart
chr16:84830878-84830881	NR_002690	Atp5j	-	873	Brain	Heart
chr16:84831422-84831425	NR_002690	Atp5j	-	329	Brain	Heart
chr16:4678626-4678629	NM_023646	Dnaja3	+	-5443	Brain	Heart
chr7:104102057-104102060	NM_153591	Nars2	+	2021	Brain	Heart
chr7:104102638-104102641	NM_153591	Nars2	+	2602	Brain	Heart
chr13:101517849-101517852	NM_025369	Mrps36	-	-3262	Brain	Heart
chr13:101517993-101517996	NM_025369	Mrps36	-	-3406	Brain	Heart
chr19:6983776-6983779	NM_012021	Prdx5	-	356	Brain	Heart
chr19:6983865-6983868	NM_012021	Prdx5	-	267	Brain	Heart
chr1:137207974-137207977	NM_011590	Timm17a	-	2337	Brain	Heart
chr16:84834188-84834191	NM_016755	Atp5j	-	1628	Brain	Heart
chr16:84834188-84834191	NR_002690	Atp5j	-	-2437	Brain	Heart
chr10:62044037-62044040	NM_028197	2510003E04Rik	-	-2835	Brain	Heart
chr11:78134403-78134406	NM_009657	Aldoc	+	-3296	Brain	Heart
chr11:78134627-78134630	NM_009657	Aldoc	+	-3072	Brain	Heart
chr11:78134981-78134984	NM_009657	Aldoc	+	-2718	Brain	Heart
chr11:78135152-78135155	NM_009657	Aldoc	+	-2547	Brain	Heart
chr1:173082609-173082612	NM_025321	Sdhc	-	-1878	Brain	Heart
chr1:173083124-173083127	NM_025321	Sdhc	-	-2393	Brain	Heart
chr1:82720617-82720620	NM_029409	Mff	+	-875	Brain	Heart
chr1:82721007-82721010	NM_029409	Mff	+	-485	Brain	Heart
chr1:82721406-82721409	NM_029409	Mff	+	-86	Brain	Heart
chr11:78140189-78140192	NM_009657	Aldoc	+	2490	Brain	Heart
chrX:7473761-7473764	NM_011591	Timm17b	+	-2762	Brain	Heart
chr19:6063042-6063045	NM_026246	Mrpl49	-	-5294	Brain	Heart
chr5:115788397-115788400	NM_026933	Triap1	+	-2858	Brain	Heart
chr11:76054635-76054638	NM_026029	Glod4	-	2563	Brain	Heart
chr2:150493028-150493031	NM_080575	Acss1	-	945	Brain	Heart
chr3:90196945-90196948	NM_011988	Slc27a3	-	-3099	Brain	Heart
chr6:54987065-54987068	NM_180678	Gars	+	-929	Brain	Heart
chr6:85870566-85870569	NM_023160	Cml1	-	-4898	Brain	Heart
chr3:85374854-85374857	NM_144896	Pet112l	+	-3196	Brain	Heart
chr3:85375623-85375626	NM_144896	Pet112l	+	-2427	Brain	Heart
chr3:85375795-85375798	NM_144896	Pet112l	+	-2255	Brain	Heart
chr13:59873240-59873243	NM_026921	Isca1	-	-2093	Brain	Heart
chr13:59874049-59874052	NM_026921	Isca1	-	-2902	Brain	Heart
chr12:106268486-106268489	NM_028419	Glrx5	+	-2412	Brain	Heart
chr9:108193295-108193298	NM_001013814	Amt	+	-5957	Brain	Heart
chr5:73731598-73731601	NM_026950	Ociad2	-	-1723	Brain	Heart
chr10:127773218-127773221	NM_026444	Cs	+	-1669	Brain	Heart
chr10:127774015-127774018	NM_026444	Cs	+	-872	Brain	Heart
chr5:147779993-147779996	NM_029581	Mtif3	-	-4646	Brain	Heart
chr5:147780128-147780131	NM_029581	Mtif3	-	-4781	Brain	Heart
chr5:108860866-108860869	NM_007507	Atp5k	-	2528	Brain	Heart
chr1:155745531-155745534	NM_008131	Glul	+	-1543	Brain	Heart
chr1:155745967-155745970	NM_008131	Glul	+	-1107	Brain	Heart
chr15:41616473-41616476	NM_001130165	Oxr1	+	-4106	Brain	Heart
chr15:41616473-41616476	NM_001130163	Oxr1	+	-4587	Brain	Heart
chr13:92022465-92022468	NM_198415	Ckmt2	-	-5978	Brain	Heart
chr2:127950460-127950463	NM_207680	Bcl2l11	+	-1313	Brain	Heart
chr2:127950553-127950556	NM_207680	Bcl2l11	+	-1220	Brain	Heart
chr2:127950632-127950635	NM_207680	Bcl2l11	+	-1141	Brain	Heart
chr9:119350075-119350078	NM_172456	Endogl1	+	-4002	Brain	Heart
chr9:119350115-119350118	NM_172456	Endogl1	+	-3962	Brain	Heart
chr9:119350225-119350228	NM_172456	Endogl1	+	-3852	Brain	Heart
chr10:4524945-4524948	NM_175374	Mtrf1l	+	2348	Brain	Heart
chr10:4525201-4525204	NM_175374	Mtrf1l	+	2604	Brain	Heart
chr15:41620118-41620121	NM_001130165	Oxr1	+	-461	Brain	Heart
chr15:41620118-41620121	NM_001130163	Oxr1	+	-942	Brain	Heart
chr3:134968317-134968320	NM_178877	Nhedc2	+	-2346	Brain	Heart
chr3:134968678-134968681	NM_178877	Nhedc2	+	-1985	Brain	Heart
chr16:4077242-4077245	NM_026508	Trap1	-	565	Brain	Heart
chr1:155749796-155749799	NM_008131	Glul	+	2722	Brain	Heart
chr11:94411337-94411340	NM_001013381	Rsad1	-	-819	Brain	Heart
chr10:6375585-6375588	NM_172308	Mthfd1l	-	-2165	Brain	Heart
chr10:6375744-6375747	NM_172308	Mthfd1l	-	-2324	Brain	Heart
chr19:29120458-29120461	NM_021299	Ak3	-	1931	Brain	Heart
chr19:29121018-29121021	NM_021299	Ak3	-	1371	Brain	Heart
chr2:90744201-90744204	NM_026688	Ndufs3	-	674	Brain	Heart
chr12:72241646-72241649	NM_013896	Timm9	-	-3987	Brain	Heart
chr12:72241646-72241649	NM_001024854	Timm9	-	-3987	Brain	Heart
chr12:72241646-72241649	NM_001024853	Timm9	-	-3987	Brain	Heart
chr12:72241667-72241670	NM_013896	Timm9	-	-4008	Brain	Heart
chr12:72241667-72241670	NM_001024854	Timm9	-	-4008	Brain	Heart
chr12:72241667-72241670	NM_001024853	Timm9	-	-4008	Brain	Heart
chr12:72241736-72241739	NM_013896	Timm9	-	-4077	Brain	Heart
chr12:72241736-72241739	NM_001024854	Timm9	-	-4077	Brain	Heart
chr12:72241736-72241739	NM_001024853	Timm9	-	-4077	Brain	Heart
chr12:72242084-72242087	NM_013896	Timm9	-	-4425	Brain	Heart
chr12:72242084-72242087	NM_001024854	Timm9	-	-4425	Brain	Heart
chr12:72242084-72242087	NM_001024853	Timm9	-	-4425	Brain	Heart
chr5:101226010-101226013	NM_026826	Mrps18c	+	-1767	Brain	Heart
chr5:101226677-101226680	NM_026826	Mrps18c	+	-1100	Brain	Heart
chr1:173150295-173150298	NM_001037170	Tomm40l	-	2347	Brain	Heart
chr13:55417602-55417605	NM_025596	Prelid1	+	-5813	Brain	Heart
chr13:55418381-55418384	NM_025596	Prelid1	+	-5034	Brain	Heart
chr3:105761679-105761682	NM_009725	Atp5f1	-	1484	Brain	Heart
chr3:105761707-105761710	NM_009725	Atp5f1	-	1456	Brain	Heart
chr7:28017301-28017304	NM_133770	Adck4	+	-730	Brain	Heart
chr7:28017884-28017887	NM_133770	Adck4	+	-147	Brain	Heart
chr8:26913444-26913447	NM_011485	Star	+	-5540	Brain	Heart
chr8:26913753-26913756	NM_011485	Star	+	-5231	Brain	Heart
chr8:26914034-26914037	NM_011485	Star	+	-4950	Brain	Heart
chr10:127514381-127514384	NM_016774	Atp5b	+	-5981	Brain	Heart
chr15:85709822-85709825	NM_028063	Trmu	+	66	Brain	Heart
chr9:35022244-35022247	NM_172291	Foxred1	-	-3737	Brain	Heart
chr9:35022848-35022851	NM_172291	Foxred1	-	-4341	Brain	Heart
chr9:35023052-35023055	NM_172291	Foxred1	-	-4545	Brain	Heart
chr1:74324630-74324633	NM_001039509	Pnkd	+	-6977	Brain	Heart
chr11:78310007-78310010	NM_172795	Sarm1	-	1195	Brain	Heart
chr11:78310597-78310600	NM_172795	Sarm1	-	605	Brain	Heart
chr12:106266549-106266552	NM_028419	Glrx5	+	-4349	Brain	Heart
chr12:106267095-106267098	NM_028419	Glrx5	+	-3803	Brain	Heart
chr16:29581003-29581006	NM_133752	Opa1	+	1576	Brain	Heart
chr2:132083456-132083459	NM_138651	Cds2	+	-5536	Brain	Heart
chr3:96964730-96964733	NM_019800	Acp6	+	2031	Brain	Heart
chr5:36809125-36809128	NM_024478	Grpel1	+	1292	Brain	Heart
chr8:81821461-81821464	NM_133823	Mmaa	-	-2609	Brain	Heart
chr8:81822208-81822211	NM_133823	Mmaa	-	-3356	Brain	Heart
chr1:164408430-164408433	NM_001038619	Dnm3	-	-272	Brain	Heart
chr19:45123332-45123335	NM_053197	Sfxn3	+	1242	Brain	Heart
chr19:45124286-45124289	NM_053197	Sfxn3	+	2196	Brain	Heart
chr4:102989188-102989191	NM_025909	Oma1	+	2738	Brain	Heart
chr1:75178392-75178395	NM_023732	Abcb6	-	-1538	Brain	Heart
chr18:52491886-52491889	NM_026286	Ftmt	+	697	Brain	Heart
chr5:45839033-45839036	NM_024236	Qdpr	-	2432	Brain	Heart
chr5:45839167-45839170	NM_024236	Qdpr	-	2298	Brain	Heart
chr5:45839711-45839714	NM_024236	Qdpr	-	1754	Brain	Heart
chr5:114894595-114894598	NM_029956	Mmab	-	-562	Brain	Heart
chr5:114894674-114894677	NM_029956	Mmab	-	-641	Brain	Heart
chr6:85326363-85326366	NM_177466	Rab11fip5	-	-1738	Brain	Heart
chr2:170320052-170320055	NM_009996	Cyp24a1	-	2583	Brain	Heart
chr2:170320326-170320329	NM_009996	Cyp24a1	-	2309	Brain	Heart
chr6:17584608-17584611	NM_007604	Capza2	+	-2489	Brain	Heart
chr3:116215233-116215236	NM_010022	Dbt	+	-763	Brain	Heart
chr10:116481017-116481020	NM_146242	Lrrc10	+	-1379	Brain	Heart
chr10:116481046-116481049	NM_146242	Lrrc10	+	-1350	Brain	Heart
chr2:155971401-155971404	NM_010911	Nfs1	-	-1482	Brain	Heart
chr2:155971401-155971404	NM_025946	Romo1	+	1322	Brain	Heart
chr13:25117454-25117457	NM_001013389	Mrs2	-	-5209	Brain	Heart
chr2:132090266-132090269	NM_138651	Cds2	+	1274	Brain	Heart
chr2:132090877-132090880	NM_138651	Cds2	+	1885	Brain	Heart
chr2:132091056-132091059	NM_138651	Cds2	+	2064	Brain	Heart
chr15:89261815-89261818	NM_009948	Cpt1b	-	-5525	Brain	Heart
chr4:115451943-115451946	NM_181040	Atpaf1	+	-5646	Brain	Heart
chr15:78239088-78239091	NM_009437	Tst	-	-2802	Brain	Heart
chr15:78239088-78239091	NM_138670	Mpst	+	1555	Brain	Heart
chr3:101411265-101411268	NM_144900	Atp1a1	-	-2688	Brain	Heart
chr13:54166283-54166286	NM_027324	Sfxn1	+	-930	Brain	Heart
chr19:3918186-3918189	NM_144870	Ndufs8	-	-5472	Brain	Heart
chr19:3918741-3918744	NM_144870	Ndufs8	-	-6027	Brain	Heart
chr1:74332901-74332904	NM_001039509	Pnkd	+	1294	Brain	Heart
chr1:74333038-74333041	NM_001039509	Pnkd	+	1431	Brain	Heart
chr5:8419245-8419248	NM_178766	Slc25a40	+	-3604	Brain	Heart
chr5:8419529-8419532	NM_178766	Slc25a40	+	-3320	Brain	Heart
chrX:165758636-165758639	NM_008222	Hccs	-	-364	Brain	Heart
chrX:165759037-165759040	NM_008222	Hccs	-	-765	Brain	Heart
chr11:29420731-29420734	NM_133767	Mtif2	+	-5725	Brain	Heart
chr19:10602050-10602053	NM_025333	0610038F07Rik	-	-2354	Brain	Heart
chr15:84018843-84018846	NM_178614	Samm50	+	-3819	Brain	Heart
chr15:84019621-84019624	NM_178614	Samm50	+	-3041	Brain	Heart
chr11:95936667-95936670	NM_007506	Atp5g1	-	338	Brain	Heart
chr11:95936667-95936670	NM_001112664	Atp5g1	-	293	Brain	Heart
chr6:39761246-39761249	NM_010270	Mrps33	-	-314	Brain	Heart
chr6:39761962-39761965	NM_010270	Mrps33	-	-1030	Brain	Heart
chr19:3915053-3915056	NM_144870	Ndufs8	-	-2339	Brain	Heart
chr10:127775834-127775837	NM_026444	Cs	+	947	Brain	Heart
chr10:127776556-127776559	NM_026444	Cs	+	1669	Brain	Heart
chr10:128112041-128112044	NM_173733	Suox	-	-1070	Brain	Heart
chr10:128112072-128112075	NM_173733	Suox	-	-1101	Brain	Heart
chr4:132093921-132093924	NM_007512	Atpif1	-	-4350	Brain	Heart
chr8:64607074-64607077	NM_001136089	Anxa10	-	-5183	Brain	Heart
chr13:6545507-6545510	NM_145131	Pitrm1	+	-1895	Brain	Heart
chr13:6545515-6545518	NM_145131	Pitrm1	+	-1887	Brain	Heart
chr13:6545651-6545654	NM_145131	Pitrm1	+	-1751	Brain	Heart
chr14:55504030-55504033	NM_007537	Bcl2l2	+	1769	Brain	Heart
chr4:24826251-24826254	NM_026742	1110007M04Rik	+	1022	Brain	Heart
chr4:24826403-24826406	NM_026742	1110007M04Rik	+	1174	Brain	Heart
chr13:92019949-92019952	NM_198415	Ckmt2	-	-3462	Brain	Heart
chr8:111239432-111239435	NM_007496	Zfhx3	+	889	Brain	Heart
chr8:111240375-111240378	NM_007496	Zfhx3	+	1832	Brain	Heart
chr13:25031055-25031058	NM_172532	Aldh5a1	-	-1528	Brain	Heart
chr16:84736751-84736754	NM_017404	Mrpl39	-	-1328	Brain	Heart
chr18:63139043-63139046	NM_028017	Napg	+	1474	Brain	Heart
chr18:74936963-74936966	NM_177470	Acaa2	+	-1902	Brain	Heart
chr18:74937492-74937495	NM_177470	Acaa2	+	-1373	Brain	Heart
chr18:74937537-74937540	NM_177470	Acaa2	+	-1328	Brain	Heart
chr18:74937616-74937619	NM_177470	Acaa2	+	-1249	Brain	Heart
chr18:74937625-74937628	NM_177470	Acaa2	+	-1240	Brain	Heart
chr13:14709944-14709947	NM_029271	Mrpl32	-	-4643	Brain	Heart
chr7:104098537-104098540	NM_153591	Nars2	+	-1499	Brain	Heart
chr7:104098614-104098617	NM_153591	Nars2	+	-1422	Brain	Heart
chr7:104098668-104098671	NM_153591	Nars2	+	-1368	Brain	Heart
chr15:58766403-58766406	NM_023172	Ndufb9	+	1039	Brain	Heart
chr15:58766784-58766787	NM_023172	Ndufb9	+	1420	Brain	Heart
chr2:57091768-57091771	NM_010274	Gpd2	+	976	Brain	Heart
chr2:57091768-57091771	NM_001145820	Gpd2	+	1680	Brain	Heart
chr6:120773542-120773545	NM_007510	Atp6v1e1	-	-842	Brain	Heart
chr16:84738095-84738098	NM_017404	Mrpl39	-	-2672	Brain	Heart
chr10:126486184-126486187	NM_010009	Cyp27b1	+	883	Brain	Heart
chr11:3999370-3999373	NM_026443	1700020C11Rik	-	-3939	Brain	Heart
chr11:3999772-3999775	NM_026443	1700020C11Rik	-	-4341	Brain	Heart
chr9:65284919-65284922	NM_027134	Mtfmt	+	1331	Brain	Heart
chr3:153607919-153607922	NM_007382	Acadm	-	-526	Brain	Heart
chr3:153608199-153608202	NM_007382	Acadm	-	-806	Brain	Heart
chr6:92133858-92133861	NM_025578	Mrps25	-	156	Brain	Heart
chr6:92133905-92133908	NM_025578	Mrps25	-	109	Brain	Heart
chr18:61885355-61885358	NM_021296	Grpel2	-	627	Brain	Heart
chr17:25030690-25030693	NM_023260	Mrps34	+	-1374	Brain	Heart
chr17:35802541-35802544	NM_175137	Vars2	-	1993	Brain	Heart
chr17:35803317-35803320	NM_175137	Vars2	-	1217	Brain	Heart
chr17:35803396-35803399	NM_175137	Vars2	-	1138	Brain	Heart
chr2:30028611-30028614	NM_007931	Endog	+	1568	Brain	Heart
chr2:30028675-30028678	NM_007931	Endog	+	1632	Brain	Heart
chr8:123190587-123190590	NM_009941	Cox4i1	+	-1602	Brain	Heart
chr8:123190587-123190590	NM_010926	Cox4nb	-	1422	Brain	Heart
chrX:148437159-148437162	NM_016763	Hsd17b10	+	721	Brain	Heart
chr13:74489006-74489009	NM_023281	Sdha	-	-1321	Brain	Heart
chr13:74489013-74489016	NM_023281	Sdha	-	-1328	Brain	Heart
chr13:74489157-74489160	NM_023281	Sdha	-	-1472	Brain	Heart
chr2:127269341-127269344	NM_029629	Fahd2a	-	957	Brain	Heart
chr2:127269375-127269378	NM_029629	Fahd2a	-	923	Brain	Heart
chr3:35965417-35965420	NM_172678	Acad9	+	496	Brain	Heart
chr3:35965546-35965549	NM_172678	Acad9	+	625	Brain	Heart
chr16:4682843-4682846	NM_023646	Dnaja3	+	-1226	Brain	Heart
chr3:32424411-32424414	NM_024200	Mfn1	+	-3992	Brain	Heart
chr3:32424504-32424507	NM_024200	Mfn1	+	-3899	Brain	Heart
chr3:32424593-32424596	NM_024200	Mfn1	+	-3810	Brain	Heart
chrX:34139984-34139987	NM_016783	Pgrmc1	+	1765	Brain	Heart
chr16:4679789-4679792	NM_023646	Dnaja3	+	-4280	Brain	Heart
chr7:148086050-148086053	NM_007751	Cox8b	-	292	Brain	Heart
chr7:148086299-148086302	NM_007751	Cox8b	-	43	Brain	Heart
chr7:148086451-148086454	NM_007751	Cox8b	-	-109	Brain	Heart
chr7:148086671-148086674	NM_007751	Cox8b	-	-329	Brain	Heart
chr8:23515450-23515453	NM_181325	Slc25a15	-	-6360	Brain	Heart
chr8:23515450-23515453	NM_020560	Mrps31	+	-6361	Brain	Heart
chr8:23515909-23515912	NM_181325	Slc25a15	-	-6819	Brain	Heart
chr8:23515909-23515912	NM_020560	Mrps31	+	-5902	Brain	Heart
chr15:35866057-35866060	NM_053071	Cox6c	-	1941	Brain	Heart
chr15:85705380-85705383	NM_028063	Trmu	+	-4376	Brain	Heart
chr2:73750190-73750193	NM_175015	Atp5g3	-	-842	Brain	Heart
chr3:95676131-95676134	NM_078479	Mrps21	-	-1592	Brain	Heart
chr3:95676562-95676565	NM_078479	Mrps21	-	-2023	Brain	Heart
chr3:95676612-95676615	NM_078479	Mrps21	-	-2073	Brain	Heart
chr15:81700894-81700897	NM_080633	Aco2	+	-1998	Brain	Heart
chr6:85323402-85323405	NM_177466	Rab11fip5	-	1223	Brain	Heart
chr6:85323597-85323600	NM_177466	Rab11fip5	-	1028	Brain	Heart
chr6:85323625-85323628	NM_177466	Rab11fip5	-	1000	Brain	Heart
chr6:85324020-85324023	NM_177466	Rab11fip5	-	605	Brain	Heart
chr10:90584910-90584913	NM_133668	Slc25a3	-	1795	Brain	Heart
chr10:90584923-90584926	NM_133668	Slc25a3	-	1782	Brain	Heart
chr3:96436817-96436820	NM_011069	Pex11b	+	-2535	Brain	Heart
chr3:96437117-96437120	NM_011069	Pex11b	+	-2235	Brain	Heart
chr4:34559745-34559748	NM_181406	Rars2	+	-2461	Brain	Heart
chr4:34559824-34559827	NM_181406	Rars2	+	-2382	Brain	Heart
chr4:34559885-34559888	NM_181406	Rars2	+	-2321	Brain	Heart
chr4:34560065-34560068	NM_181406	Rars2	+	-2141	Brain	Heart
chr4:123585113-123585116	NM_019660	Mycbp	+	2858	Brain	Heart
chr1:74631030-74631033	NM_025784	Bcs1l	+	-3904	Brain	Heart
chr9:50409108-50409111	NM_025848	Sdhd	-	2843	Brain	Heart
chr9:50409108-50409111	NM_013897	Timm8b	+	-2897	Brain	Heart
chr9:50409353-50409356	NM_025848	Sdhd	-	2598	Brain	Heart
chr9:50409353-50409356	NM_013897	Timm8b	+	-2652	Brain	Heart
chr9:75858199-75858202	NM_173731	Hmgcll1	+	-4584	Brain	Heart
chr9:75858263-75858266	NM_173731	Hmgcll1	+	-4520	Brain	Heart
chrX:99310929-99310932	NM_027181	Pin4	+	-3874	Brain	Heart
chr19:4001658-4001661	NM_025529	Nudt8	+	1079	Brain	Heart
chr19:4002345-4002348	NM_025529	Nudt8	+	1766	Brain	Heart
chr3:89807743-89807746	NM_011826	Hax1	-	-5138	Brain	Heart
chr18:56726778-56726781	NM_138600	Aldh7a1	-	-4829	Brain	Heart
chr5:23347440-23347443	NM_025394	Tomm7	-	2520	Brain	Heart
chr13:74490885-74490888	NM_023281	Sdha	-	-3200	Brain	Heart
chr6:71780920-71780923	NM_029673	Immt	+	-404	Brain	Heart
chr11:63896169-63896172	NM_178379	Cox10	-	-3256	Brain	Heart
chr4:128670148-128670151	NM_001033966	Ak2	+	-360	Brain	Heart
chr7:107642119-107642122	NM_011671	Ucp2	+	266	Brain	Heart
chr7:107642220-107642223	NM_011671	Ucp2	+	367	Brain	Heart
chr7:107642527-107642530	NM_011671	Ucp2	+	674	Brain	Heart
chr4:43667672-43667675	NM_026871	Hint2	-	1642	Brain	Heart
chr4:43668297-43668300	NM_026871	Hint2	-	1017	Brain	Heart
chr8:42223947-42223950	NM_001005863	Mtus1	-	-4870	Brain	Heart
chr11:100832946-100832949	NM_008986	Ptrf	-	-1018	Brain	Heart
chr17:57200674-57200677	NM_025877	Slc25a23	-	-1391	Brain	Heart
chr4:123001222-123001225	NM_022033	Oxct2a	-	-348	Brain	Heart
chr2:152574368-152574371	NM_053091	Cox4i2	+	-5540	Brain	Heart
chr18:56736459-56736462	NM_001127338	Aldh7a1	-	-3869	Brain	Heart
chr18:56736752-56736755	NM_001127338	Aldh7a1	-	-4162	Brain	Heart
chr4:101089649-101089652	NM_009647	Ak3l1	+	-2714	Brain	Heart
chr8:114155653-114155656	NM_027570	Ldhd	-	-1434	Brain	Heart
chr16:21786498-21786501	NM_023737	Ehhadh	-	1406	Brain	Heart
chr18:36901968-36901971	NM_010885	Ndufa2	-	2231	Brain	Heart
chr8:112108544-112108547	NM_017370	Hp	-	-5475	Brain	Heart
chr3:95561764-95561767	NM_027931	Tars2	-	-2867	Brain	Heart
chr3:95561811-95561814	NM_027931	Tars2	-	-2914	Brain	Heart
chr6:17588008-17588011	NM_007604	Capza2	+	911	Brain	Heart
chr6:17588039-17588042	NM_007604	Capza2	+	942	Brain	Heart
chr16:8638078-8638081	NM_025708	Tmem186	-	-287	Brain	Heart
chr1:173081860-173081863	NM_025321	Sdhc	-	-1129	Brain	Heart
chr1:173082445-173082448	NM_025321	Sdhc	-	-1714	Brain	Heart
chr13:25030099-25030102	NM_172532	Aldh5a1	-	-572	Brain	Heart
chr13:25030396-25030399	NM_172532	Aldh5a1	-	-869	Brain	Heart
chr2:26238593-26238596	NM_173180	Pmpca	+	-6274	Brain	Heart
chr2:26238722-26238725	NM_173180	Pmpca	+	-6145	Brain	Heart
chr18:85022545-85022548	NM_025797	Cyb5	+	1740	Brain	Heart
chr18:85022679-85022682	NM_025797	Cyb5	+	1874	Brain	Heart
chr10:94963407-94963410	NM_026065	Mrpl42	-	1151	Brain	Heart
chr18:80395325-80395328	NM_199197	1110032A13Rik	-	2030	Brain	Heart
chr18:80395389-80395392	NM_199197	1110032A13Rik	-	1966	Brain	Heart
chr18:80395771-80395774	NM_199197	1110032A13Rik	-	1584	Brain	Heart
chr16:32802719-32802722	NM_146071	Muc20	-	-5201	Brain	Heart
chr2:132087918-132087921	NM_138651	Cds2	+	-1074	Brain	Heart
chr8:97357642-97357645	NM_026452	Coq9	+	-4674	Brain	Heart
chr8:97357838-97357841	NM_026452	Coq9	+	-4478	Brain	Heart
chr8:97358084-97358087	NM_026452	Coq9	+	-4232	Brain	Heart
chr8:97358137-97358140	NM_026452	Coq9	+	-4179	Brain	Heart
chr8:97358333-97358336	NM_026452	Coq9	+	-3983	Brain	Heart
chr11:6192630-6192633	NM_010956	Ogdh	+	1031	Brain	Heart
chr11:6192711-6192714	NM_010956	Ogdh	+	1112	Brain	Heart
chr11:6193113-6193116	NM_010956	Ogdh	+	1514	Brain	Heart
chr2:32555876-32555879	NM_010236	Fpgs	-	-6184	Brain	Heart
chr11:94410294-94410297	NM_001013381	Rsad1	-	224	Brain	Heart
chr11:94410300-94410303	NM_001013381	Rsad1	-	218	Brain	Heart
chr17:36050908-36050911	NM_025878	Mrps18b	-	2403	Brain	Heart
chr7:149719425-149719428	NM_011288	Mrpl23	+	404	Brain	Heart
chr18:31767272-31767275	NM_026165	Slc25a46	-	2281	Brain	Heart
chr18:31767429-31767432	NM_026165	Slc25a46	-	2124	Brain	Heart
chr18:31767453-31767456	NM_026165	Slc25a46	-	2100	Brain	Heart
chr2:174292107-174292110	NM_025983	Atp5e	-	-2508	Brain	Heart
chr8:114159213-114159216	NM_027570	Ldhd	-	-4994	Brain	Heart
chr2:29640300-29640303	NM_178693	Coq4	+	-3482	Brain	Heart
chr12:86450824-86450827	NM_030225	Dlst	+	-958	Brain	Heart
chr9:21887944-21887947	NM_012029	Ecsit	-	1879	Brain	Heart
chr9:21888064-21888067	NM_012029	Ecsit	-	1759	Brain	Heart
chr9:21888391-21888394	NM_012029	Ecsit	-	1432	Brain	Heart
chr6:5204765-5204768	NM_173006	Pon3	-	1465	Brain	Heart
chr11:58980055-58980058	NM_173785	A230051G13Rik	-	-2814	Brain	Heart
chr5:23355515-23355518	NM_025394	Tomm7	-	-5555	Brain	Heart
chr5:23355575-23355578	NM_025394	Tomm7	-	-5615	Brain	Heart
chr5:23356034-23356037	NM_025394	Tomm7	-	-6074	Brain	Heart
chr7:147303439-147303442	NM_053119	Echs1	-	-1120	Brain	Heart
chrX:91078935-91078938	NM_145630	Pdk3	-	-1504	Brain	Heart
chrX:91078949-91078952	NM_145630	Pdk3	-	-1518	Brain	Heart
chr1:186671058-186671061	NM_133684	Mosc2	-	-1335	Brain	Heart
chr9:21892935-21892938	NM_012029	Ecsit	-	-3112	Brain	Heart
chr7:16894460-16894463	NM_133234	Bbc3	+	-471	Brain	Heart
chr15:3975615-3975618	NM_024188	Oxct1	+	-812	Brain	Heart
chr17:79337455-79337458	NM_028611	2410091C18Rik	+	981	Brain	Heart
chr2:29639984-29639987	NM_178693	Coq4	+	-3798	Brain	Heart
chr7:133526937-133526940	NM_023712	Spns1	-	-5492	Brain	Heart
chr11:115492173-115492176	NM_026071	Slc25a19	-	-2723	Brain	Heart
chr9:44727218-44727221	NM_013795	Atp5l	-	1604	Brain	Heart
chr9:44727480-44727483	NM_013795	Atp5l	-	1342	Brain	Heart
chr9:44727521-44727524	NM_013795	Atp5l	-	1301	Brain	Heart
chr1:13651449-13651452	NM_145381	Lactb2	-	-862	Brain	Heart
chr1:173177961-173177964	NM_153064	Ndufs2	-	-721	Brain	Heart
chr1:173177982-173177985	NM_153064	Ndufs2	-	-742	Brain	Heart
chr15:83001839-83001842	NM_029787	Cyb5r3	-	796	Brain	Heart
chr15:83002196-83002199	NM_029787	Cyb5r3	-	439	Brain	Heart
chr7:26179241-26179244	NM_001039507	Lipe	-	-4119	Brain	Heart
chr7:26179241-26179244	NM_010719	Lipe	-	1762	Brain	Heart
chr9:20881237-20881240	NM_001039824	Fdx1l	-	-3282	Brain	Heart
chr8:74011362-74011365	NM_032544	Gtpbp3	+	-639	Brain	Heart
chr8:74011586-74011589	NM_032544	Gtpbp3	+	-415	Brain	Heart
chr1:164406123-164406126	NM_001038619	Dnm3	-	2035	Brain	Heart
chr13:14707923-14707926	NM_029271	Mrpl32	-	-2622	Brain	Heart
chr15:79059185-79059188	NM_008837	Pick1	+	-418	Brain	Heart
chr15:79059185-79059188	NM_001045558	Pick1	+	-626	Brain	Heart
chr2:26240252-26240255	NM_173180	Pmpca	+	-4615	Brain	Heart
chr18:80402326-80402329	NM_199197	1110032A13Rik	-	-4971	Brain	Heart
chr18:80402668-80402671	NM_199197	1110032A13Rik	-	-5313	Brain	Heart
chr18:80402786-80402789	NM_199197	1110032A13Rik	-	-5431	Brain	Heart
chr19:5876044-5876047	NM_134154	Slc25a45	+	-2421	Brain	Heart
chrX:160464385-160464388	NM_181315	Car5b	-	1554	Brain	Heart
chr11:69833797-69833800	NM_017366	Acadvl	-	-4891	Brain	Heart
chr1:94368160-94368163	NM_024197	Ndufa10	-	2172	Brain	Heart
chr1:137217227-137217230	NM_011590	Timm17a	-	-6916	Brain	Heart
chr18:63136885-63136888	NM_028017	Napg	+	-684	Brain	Heart
chr1:55108812-55108815	NM_001039710	Coq10b	+	-801	Brain	Heart
chr14:58443089-58443092	NM_026401	Mrp63	+	-1986	Brain	Heart
chr18:63136383-63136386	NM_028017	Napg	+	-1186	Brain	Heart
chr4:11002939-11002942	NM_001085493	2310030N02Rik	-	409	Brain	Heart
chr4:11002972-11002975	NM_001085493	2310030N02Rik	-	376	Brain	Heart
chr4:102988348-102988351	NM_025909	Oma1	+	1898	Brain	Heart
chr4:102988754-102988757	NM_025909	Oma1	+	2304	Brain	Heart
chr5:147778871-147778874	NM_029581	Mtif3	-	-3524	Brain	Heart
chr5:147779043-147779046	NM_029581	Mtif3	-	-3696	Brain	Heart
chr7:3568774-3568777	NM_025348	Ndufa3	+	-200	Brain	Heart
chrX:20419416-20419419	NM_009703	Araf	+	-6252	Brain	Heart
chr1:145588319-145588322	NM_001038592	Glrx2	+	1622	Brain	Heart
chr1:145588612-145588615	NM_001038592	Glrx2	+	1915	Brain	Heart
chr10:79603463-79603466	NM_025313	Atp5d	+	-1596	Brain	Heart
chr13:6546407-6546410	NM_145131	Pitrm1	+	-995	Brain	Heart
chr13:6546603-6546606	NM_145131	Pitrm1	+	-799	Brain	Heart
chr12:77351349-77351352	NM_138745	Mthfd1	+	-4869	Brain	Heart
chr19:47167550-47167553	NM_023211	Usmg5	-	-2438	Brain	Heart
chr3:89803502-89803505	NM_011826	Hax1	-	-897	Brain	Heart
chr3:89803940-89803943	NM_011826	Hax1	-	-1335	Brain	Heart
chr9:55364732-55364735	NM_145615	Etfa	-	-4685	Brain	Heart
chr19:40659960-40659963	NM_153554	Aldh18a1	-	2990	Brain	Liver
chr19:40659960-40659963	NM_019698	Aldh18a1	-	2990	Brain	Liver
chr19:6981156-6981159	NM_012021	Prdx5	-	2976	Brain	Liver
chr12:77508124-77508127	NM_001002012	Hspa2	+	2962	Brain	Liver
chr13:94447340-94447343	NM_028772	Dmgdh	+	2950	Brain	Liver
chr13:94447332-94447335	NM_028772	Dmgdh	+	2942	Brain	Liver
chr19:40660019-40660022	NM_153554	Aldh18a1	-	2931	Brain	Liver
chr19:40660019-40660022	NM_019698	Aldh18a1	-	2931	Brain	Liver
chr19:32783876-32783879	NM_026487	Atad1	-	2909	Brain	Liver
chr19:6981247-6981250	NM_012021	Prdx5	-	2885	Brain	Liver
chr17:25034948-25034951	NM_023260	Mrps34	+	2884	Brain	Liver
chr7:36338145-36338148	NM_033080	Nudt19	-	2799	Brain	Liver
chr12:77508124-77508127	NM_008301	Hspa2	+	2768	Brain	Liver
chr4:102989188-102989191	NM_025909	Oma1	+	2738	Brain	Liver
chr6:86318414-86318417	NM_025591	2010309E21Rik	+	2738	Brain	Liver
chr19:6981396-6981399	NM_012021	Prdx5	-	2736	Brain	Liver
chr1:155749796-155749799	NM_008131	Glul	+	2722	Brain	Liver
chr11:54120418-54120421	NM_144823	Acsl6	+	2713	Brain	Liver
chr1:79775292-79775295	NM_001081210	Mrpl44	+	2700	Brain	Liver
chr14:26516327-26516330	NM_134084	Ppif	+	2672	Brain	Liver
chr19:32784135-32784138	NM_026487	Atad1	-	2650	Brain	Liver
chr7:104102638-104102641	NM_153591	Nars2	+	2602	Brain	Liver
chr11:76054635-76054638	NM_026029	Glod4	-	2563	Brain	Liver
chr6:39545138-39545141	NM_026612	Ndufb2	+	2557	Brain	Liver
chr12:77507712-77507715	NM_001002012	Hspa2	+	2550	Brain	Liver
chr6:42198477-42198480	NM_029555	Gstk1	+	2544	Brain	Liver
chr17:25034597-25034600	NM_023260	Mrps34	+	2533	Brain	Liver
chr5:108860866-108860869	NM_007507	Atp5k	-	2528	Brain	Liver
chr5:23347440-23347443	NM_025394	Tomm7	-	2520	Brain	Liver
chr5:147772841-147772844	NM_029581	Mtif3	-	2506	Brain	Liver
chr10:80361206-80361209	NM_013895	Timm13	-	2505	Brain	Liver
chr11:78140189-78140192	NM_009657	Aldoc	+	2490	Brain	Liver
chrX:16199311-16199314	NM_173740	Maoa	+	2488	Brain	Liver
chr5:147772860-147772863	NM_029581	Mtif3	-	2487	Brain	Liver
chr3:136336214-136336217	NM_008913	Ppp3ca	+	2481	Brain	Liver
chr1:145589173-145589176	NM_001038592	Glrx2	+	2476	Brain	Liver
chr5:45839033-45839036	NM_024236	Qdpr	-	2432	Brain	Liver
chr17:36050908-36050911	NM_025878	Mrps18b	-	2403	Brain	Liver
chr16:92060965-92060968	NM_080456	Mrps6	+	2385	Brain	Liver
chr13:119173680-119173683	NM_021556	Mrps30	-	2376	Brain	Liver
chr13:43653153-43653156	NM_001081059	Ccdc90a	-	2374	Brain	Liver
chr12:77507712-77507715	NM_008301	Hspa2	+	2356	Brain	Liver
chr11:69654380-69654383	NM_026982	1810027O10Rik	+	2354	Brain	Liver
chr19:32784435-32784438	NM_026487	Atad1	-	2350	Brain	Liver
chr4:102988754-102988757	NM_025909	Oma1	+	2304	Brain	Liver
chr5:45839167-45839170	NM_024236	Qdpr	-	2298	Brain	Liver
chr12:85331105-85331108	NM_134188	Acot2	+	2295	Brain	Liver
chr4:43684113-43684116	NM_001085508	4930500O05Rik	+	2271	Brain	Liver
chr6:71660088-71660091	NM_178608	Reep1	+	2235	Brain	Liver
chr3:33978034-33978037	NM_026332	Dnajc19	-	2211	Brain	Liver
chr19:45124286-45124289	NM_053197	Sfxn3	+	2196	Brain	Liver
chr11:69654197-69654200	NM_026982	1810027O10Rik	+	2171	Brain	Liver
chr4:43684007-43684010	NM_001085508	4930500O05Rik	+	2165	Brain	Liver
chr16:91929723-91929726	NM_138597	Atp5o	-	2149	Brain	Liver
chr13:43653460-43653463	NM_001081059	Ccdc90a	-	2067	Brain	Liver
chrX:165756205-165756208	NM_008222	Hccs	-	2067	Brain	Liver
chr7:140966455-140966458	NM_133941	Dhx32	-	2028	Brain	Liver
chr3:96636009-96636012	NM_021517	Pdzk1	+	2022	Brain	Liver
chr7:104102057-104102060	NM_153591	Nars2	+	2021	Brain	Liver
chr6:125113589-125113592	NM_008084	380687-203	-	2009	Brain	Liver
chr3:96635995-96635998	NM_021517	Pdzk1	+	2008	Brain	Liver
chr16:91929870-91929873	NM_138597	Atp5o	-	2002	Brain	Liver
chr16:4075819-4075822	NM_026508	Trap1	-	1988	Brain	Liver
chr10:80361724-80361727	NM_013895	Timm13	-	1987	Brain	Liver
chr11:54119283-54119286	NM_001033598	Acsl6	+	1958	Brain	Liver
chr18:31767608-31767611	NM_026165	Slc25a46	-	1945	Brain	Liver
chr15:35866057-35866060	NM_053071	Cox6c	-	1941	Brain	Liver
chr1:74333548-74333551	NM_001039509	Pnkd	+	1941	Brain	Liver
chr3:136335659-136335662	NM_008913	Ppp3ca	+	1926	Brain	Liver
chr1:145588612-145588615	NM_001038592	Glrx2	+	1915	Brain	Liver
chr6:114985978-114985981	NM_026894	1500001M20Rik	-	1911	Brain	Liver
chr10:127522270-127522273	NM_016774	Atp5b	+	1908	Brain	Liver
chr3:132974981-132974984	NM_146141	Ppa2	+	1902	Brain	Liver
chr4:102988348-102988351	NM_025909	Oma1	+	1898	Brain	Liver
chr8:26920840-26920843	NM_011485	Star	+	1856	Brain	Liver
chr5:21244818-21244821	NM_028431	Pmpcb	+	1841	Brain	Liver
chr16:30265795-30265798	NM_027904	Cpn2	-	1820	Brain	Liver
chr13:119174240-119174243	NM_021556	Mrps30	-	1816	Brain	Liver
chr3:136335537-136335540	NM_008913	Ppp3ca	+	1804	Brain	Liver
chr5:45839711-45839714	NM_024236	Qdpr	-	1754	Brain	Liver
chr6:114986148-114986151	NM_026894	1500001M20Rik	-	1741	Brain	Liver
chr5:45839730-45839733	NM_024236	Qdpr	-	1735	Brain	Liver
chr7:112899000-112899003	NM_009906	Tpp1	-	1718	Brain	Liver
chr6:71659562-71659565	NM_178608	Reep1	+	1709	Brain	Liver
chr3:85379757-85379760	NM_144896	Pet112l	+	1707	Brain	Liver
chr3:132974778-132974781	NM_146141	Ppa2	+	1699	Brain	Liver
chr11:69653695-69653698	NM_026982	1810027O10Rik	+	1669	Brain	Liver
chr10:127776556-127776559	NM_026444	Cs	+	1669	Brain	Liver
chr10:40605001-40605004	NM_031877	Wasf1	+	1662	Brain	Liver
chr7:112899057-112899060	NM_009906	Tpp1	-	1661	Brain	Liver
chr8:26920608-26920611	NM_011485	Star	+	1624	Brain	Liver
chr1:145588319-145588322	NM_001038592	Glrx2	+	1622	Brain	Liver
chr8:47294740-47294743	NM_007450	Slc25a4	-	1620	Brain	Liver
chr4:43683457-43683460	NM_001085508	4930500O05Rik	+	1615	Brain	Liver
chr9:44727218-44727221	NM_013795	Atp5l	-	1604	Brain	Liver
chr11:54119283-54119286	NM_144823	Acsl6	+	1578	Brain	Liver
chr15:76175499-76175502	NM_025567	Cyc1	+	1547	Brain	Liver
chr5:122042298-122042301	NM_009656	Aldh2	-	1532	Brain	Liver
chr11:76055689-76055692	NM_026029	Glod4	-	1509	Brain	Liver
chr5:123846331-123846334	NM_133917	Mlxip	+	1504	Brain	Liver
chr18:63139043-63139046	NM_028017	Napg	+	1474	Brain	Liver
chr2:103323836-103323839	NM_009804	Cat	-	1471	Brain	Liver
chr6:5204765-5204768	NM_173006	Pon3	-	1465	Brain	Liver
chr16:57123285-57123288	NM_138599	Tomm70a	+	1459	Brain	Liver
chr1:74333038-74333041	NM_001039509	Pnkd	+	1431	Brain	Liver
chr4:128671911-128671914	NM_001033966	Ak2	+	1403	Brain	Liver
chr9:35017132-35017135	NM_172291	Foxred1	-	1375	Brain	Liver
chr4:128671868-128671871	NM_001033966	Ak2	+	1360	Brain	Liver
chr16:30266267-30266270	NM_027904	Cpn2	-	1348	Brain	Liver
chr9:44727480-44727483	NM_013795	Atp5l	-	1342	Brain	Liver
chr7:138555455-138555458	NM_025826	Acadsb	+	1341	Brain	Liver
chr16:30266289-30266292	NM_027904	Cpn2	-	1326	Brain	Liver
chr13:25028211-25028214	NM_172532	Aldh5a1	-	1316	Brain	Liver
chr9:44727521-44727524	NM_013795	Atp5l	-	1301	Brain	Liver
chr2:170321334-170321337	NM_009996	Cyp24a1	-	1301	Brain	Liver
chr1:74332901-74332904	NM_001039509	Pnkd	+	1294	Brain	Liver
chr2:170321354-170321357	NM_009996	Cyp24a1	-	1281	Brain	Liver
chrX:16198094-16198097	NM_173740	Maoa	+	1271	Brain	Liver
chr8:26920247-26920250	NM_011485	Star	+	1263	Brain	Liver
chr2:170321374-170321377	NM_009996	Cyp24a1	-	1261	Brain	Liver
chr9:35017251-35017254	NM_172291	Foxred1	-	1256	Brain	Liver
chr13:53023787-53023790	NM_016709	Auh	-	1256	Brain	Liver
chr16:30266365-30266368	NM_027904	Cpn2	-	1250	Brain	Liver
chr13:14704053-14704056	NM_029271	Mrpl32	-	1248	Brain	Liver
chr19:45123332-45123335	NM_053197	Sfxn3	+	1242	Brain	Liver
chr15:77758193-77758196	NM_019913	Txn2	-	1228	Brain	Liver
chr18:31768341-31768344	NM_026165	Slc25a46	-	1212	Brain	Liver
chr11:78310007-78310010	NM_172795	Sarm1	-	1195	Brain	Liver
chr11:78138889-78138892	NM_009657	Aldoc	+	1190	Brain	Liver
chr1:177554583-177554586	NM_010209	Fh1	-	1180	Brain	Liver
chr5:21244137-21244140	NM_028431	Pmpcb	+	1160	Brain	Liver
chr10:94963407-94963410	NM_026065	Mrpl42	-	1151	Brain	Liver
chr5:147774225-147774228	NM_029581	Mtif3	-	1122	Brain	Liver
chr1:145587802-145587805	NM_001038592	Glrx2	+	1105	Brain	Liver
chr7:107308883-107308886	NM_026010	2610209A20Rik	+	1097	Brain	Liver
chr2:32548598-32548601	NM_010236	Fpgs	-	1094	Brain	Liver
chr6:71658939-71658942	NM_178608	Reep1	+	1086	Brain	Liver
chr19:11845980-11845983	NM_025606	Mrpl16	+	1076	Brain	Liver
chr13:25028469-25028472	NM_172532	Aldh5a1	-	1058	Brain	Liver
chr4:128671545-128671548	NM_001033966	Ak2	+	1037	Brain	Liver
chr8:26920018-26920021	NM_011485	Star	+	1034	Brain	Liver
chr13:67032980-67032983	NM_025547	Mterfd1	-	1025	Brain	Liver
chr4:123394416-123394419	NM_001030274	Ndufs5	-	1010	Brain	Liver
chr19:46648850-46648853	NM_053196	Sfxn2	+	996	Brain	Liver
chr7:138555109-138555112	NM_025826	Acadsb	+	995	Brain	Liver
chr4:123394416-123394419	NR_002445	Ndufs5	-	985	Brain	Liver
chr17:79337455-79337458	NM_028611	2410091C18Rik	+	981	Brain	Liver
chr11:78138676-78138679	NM_009657	Aldoc	+	977	Brain	Liver
chr2:127269341-127269344	NM_029629	Fahd2a	-	957	Brain	Liver
chr2:150493028-150493031	NM_080575	Acss1	-	945	Brain	Liver
chr2:127269375-127269378	NM_029629	Fahd2a	-	923	Brain	Liver
chr7:107308706-107308709	NM_026010	2610209A20Rik	+	920	Brain	Liver
chr4:43043333-43043336	NM_023231	Stoml2	-	920	Brain	Liver
chr13:94445290-94445293	NM_028772	Dmgdh	+	900	Brain	Liver
chr2:102912769-102912772	NM_175094	Pdhx	-	896	Brain	Liver
chr5:21243869-21243872	NM_028431	Pmpcb	+	892	Brain	Liver
chr4:128671381-128671384	NM_001033966	Ak2	+	873	Brain	Liver
chr16:84830878-84830881	NR_002690	Atp5j	-	873	Brain	Liver
chrX:16197691-16197694	NM_173740	Maoa	+	868	Brain	Liver
chr4:43043396-43043399	NM_023231	Stoml2	-	857	Brain	Liver
chr7:52826571-52826574	NM_009737	Bcat2	+	839	Brain	Liver
chr13:94445206-94445209	NM_028772	Dmgdh	+	816	Brain	Liver
chr13:94445194-94445197	NM_028772	Dmgdh	+	804	Brain	Liver
chr15:83001839-83001842	NM_029787	Cyb5r3	-	796	Brain	Liver
chr4:43043490-43043493	NM_023231	Stoml2	-	763	Brain	Liver
chr9:75863532-75863535	NM_173731	Hmgcll1	+	749	Brain	Liver
chr2:103324562-103324565	NM_009804	Cat	-	745	Brain	Liver
chr15:77758702-77758705	NM_019913	Txn2	-	719	Brain	Liver
chr6:95668126-95668129	NM_011507	Suclg2	-	702	Brain	Liver
chr13:14704616-14704619	NM_029271	Mrpl32	-	685	Brain	Liver
chr8:97191336-97191339	NM_024191	Arl2bp	+	682	Brain	Liver
chr18:63138183-63138186	NM_028017	Napg	+	614	Brain	Liver
chr11:78310597-78310600	NM_172795	Sarm1	-	605	Brain	Liver
chr5:147774762-147774765	NM_029581	Mtif3	-	585	Brain	Liver
chr12:32035734-32035737	NM_007861	Dld	-	565	Brain	Liver
chr5:23349425-23349428	NM_025394	Tomm7	-	535	Brain	Liver
chr3:137941116-137941119	NM_007409	Adh1	+	508	Brain	Liver
chr12:32035794-32035797	NM_007861	Dld	-	505	Brain	Liver
chr13:94444884-94444887	NM_028772	Dmgdh	+	494	Brain	Liver
chr5:23349477-23349480	NM_025394	Tomm7	-	483	Brain	Liver
chr19:40261290-40261293	NM_145499	Cyp2c70	-	483	Brain	Liver
chr15:77758943-77758946	NM_019913	Txn2	-	478	Brain	Liver
chr15:83002196-83002199	NM_029787	Cyb5r3	-	439	Brain	Liver
chr12:85029940-85029943	NM_008943	Psen1	+	428	Brain	Liver
chr5:123845253-123845256	NM_133917	Mlxip	+	426	Brain	Liver
chr12:85029929-85029932	NM_008943	Psen1	+	417	Brain	Liver
chr15:83002299-83002302	NM_029787	Cyb5r3	-	336	Brain	Liver
chr16:84831422-84831425	NR_002690	Atp5j	-	329	Brain	Liver
chr19:46648170-46648173	NM_053196	Sfxn2	+	316	Brain	Liver
chr6:83059408-83059411	NM_026744	Mrpl53	+	307	Brain	Liver
chr12:85029798-85029801	NM_008943	Psen1	+	286	Brain	Liver
chr6:83059375-83059378	NM_026744	Mrpl53	+	274	Brain	Liver
chr8:97190842-97190845	NM_024191	Arl2bp	+	188	Brain	Liver
chr3:137940742-137940745	NM_007409	Adh1	+	134	Brain	Liver
chr19:32177502-32177505	NM_018830	Asah2	-	125	Brain	Liver
chr15:85709822-85709825	NM_028063	Trmu	+	66	Brain	Liver
chr15:74686723-74686726	NM_009991	Cyp11b2	-	22	Brain	Liver
chr5:31456595-31456598	NM_008622	Mpv17	-	17	Brain	Liver
chr1:74634945-74634948	NM_025784	Bcs1l	+	11	Brain	Liver
chr19:11844857-11844860	NM_025606	Mrpl16	+	-47	Brain	Liver
chr3:137940553-137940556	NM_007409	Adh1	+	-55	Brain	Liver
chr1:82721406-82721409	NM_029409	Mff	+	-86	Brain	Liver
chr19:40261901-40261904	NM_145499	Cyp2c70	-	-128	Brain	Liver
chr12:41750514-41750517	NM_053122	Immp2l	+	-162	Brain	Liver
chr18:33373671-33373674	NM_133774	Stard4	-	-204	Brain	Liver
chr9:65283311-65283314	NM_027134	Mtfmt	+	-277	Brain	Liver
chrX:146981668-146981671	NM_009653	Alas2	+	-291	Brain	Liver
chr15:74687056-74687059	NM_009991	Cyp11b2	-	-311	Brain	Liver
chr6:39761246-39761249	NM_010270	Mrps33	-	-314	Brain	Liver
chr7:116637565-116637568	NM_181853	Trim66	-	-316	Brain	Liver
chr15:79059185-79059188	NM_008837	Pick1	+	-418	Brain	Liver
chr14:70554036-70554039	NM_146055	2610301G19Rik	-	-441	Brain	Liver
chr1:55293552-55293555	NM_175439	Mars2	+	-468	Brain	Liver
chr3:87862890-87862893	NM_144897	Apoa1bp	-	-476	Brain	Liver
chr10:94965040-94965043	NM_026065	Mrpl42	-	-482	Brain	Liver
chr1:82721007-82721010	NM_029409	Mff	+	-485	Brain	Liver
chr16:84735943-84735946	NM_017404	Mrpl39	-	-520	Brain	Liver
chr16:84735966-84735969	NM_017404	Mrpl39	-	-543	Brain	Liver
chr5:114894595-114894598	NM_029956	Mmab	-	-562	Brain	Liver
chr13:25030099-25030102	NM_172532	Aldh5a1	-	-572	Brain	Liver
chr19:32178206-32178209	NM_018830	Asah2	-	-579	Brain	Liver
chr3:96636009-96636012	NM_001146001	Pdzk1	+	-587	Brain	Liver
chr3:96635995-96635998	NM_001146001	Pdzk1	+	-601	Brain	Liver
chr15:79059185-79059188	NM_001045558	Pick1	+	-626	Brain	Liver
chr5:114894674-114894677	NM_029956	Mmab	-	-641	Brain	Liver
chr16:84736143-84736146	NM_017404	Mrpl39	-	-720	Brain	Liver
chr12:41749915-41749918	NM_053122	Immp2l	+	-761	Brain	Liver
chr15:78860502-78860505	NM_013847	Gcat	+	-801	Brain	Liver
chr2:119489336-119489339	NM_027175	Ndufaf1	-	-805	Brain	Liver
chrX:34732078-34732081	NM_019443	Ndufa1	-	-848	Brain	Liver
chr13:25030396-25030399	NM_172532	Aldh5a1	-	-869	Brain	Liver
chr10:127774015-127774018	NM_026444	Cs	+	-872	Brain	Liver
chr1:82720617-82720620	NM_029409	Mff	+	-875	Brain	Liver
chr9:108240699-108240702	NM_008160	Gpx1	+	-907	Brain	Liver
chr3:130319552-130319555	NM_027907	Agxt2l1	+	-940	Brain	Liver
chr12:86450824-86450827	NM_030225	Dlst	+	-958	Brain	Liver
chr15:36724959-36724962	NM_011740	Ywhaz	-	-963	Brain	Liver
chr3:87863387-87863390	NM_144897	Apoa1bp	-	-973	Brain	Liver
chr10:94965532-94965535	NM_026065	Mrpl42	-	-974	Brain	Liver
chr18:33374446-33374449	NM_133774	Stard4	-	-979	Brain	Liver
chr18:33374469-33374472	NM_133774	Stard4	-	-1002	Brain	Liver
chr6:52591315-52591318	NM_145567	Hibadh	-	-1024	Brain	Liver
chr6:39761962-39761965	NM_010270	Mrps33	-	-1030	Brain	Liver
chr17:71825723-71825726	NM_028887	Smchd1	-	-1043	Brain	Liver
chr13:53026091-53026094	NM_016709	Auh	-	-1048	Brain	Liver
chr18:33374516-33374519	NM_133774	Stard4	-	-1049	Brain	Liver
chr3:94246205-94246208	NM_030116	Mrpl9	+	-1052	Brain	Liver
chr18:33374529-33374532	NM_133774	Stard4	-	-1062	Brain	Liver
chr2:132087918-132087921	NM_138651	Cds2	+	-1074	Brain	Liver
chr16:21789087-21789090	NM_023737	Ehhadh	-	-1183	Brain	Liver
chr17:3558903-3558906	NM_146074	Tfb1m	-	-1193	Brain	Liver
chr9:108240411-108240414	NM_008160	Gpx1	+	-1195	Brain	Liver
chr9:26808335-26808338	NM_025862	Acad8	-	-1204	Brain	Liver
chr3:87722240-87722243	NM_026591	Mrpl24	+	-1225	Brain	Liver
chr16:4682843-4682846	NM_023646	Dnaja3	+	-1226	Brain	Liver
chr15:38945498-38945501	NM_172402	Slc25a32	-	-1239	Brain	Liver
chr18:74937625-74937628	NM_177470	Acaa2	+	-1240	Brain	Liver
chr18:74937616-74937619	NM_177470	Acaa2	+	-1249	Brain	Liver
chr14:67628987-67628990	NM_009761	Bnip3l	-	-1276	Brain	Liver
chr16:57120530-57120533	NM_138599	Tomm70a	+	-1296	Brain	Liver
chr15:38945556-38945559	NM_172402	Slc25a32	-	-1297	Brain	Liver
chr18:74937537-74937540	NM_177470	Acaa2	+	-1328	Brain	Liver
chr16:84736751-84736754	NM_017404	Mrpl39	-	-1328	Brain	Liver
chr2:119489867-119489870	NM_027175	Ndufaf1	-	-1336	Brain	Liver
chr15:78859948-78859951	NM_013847	Gcat	+	-1355	Brain	Liver
chr7:104098668-104098671	NM_153591	Nars2	+	-1368	Brain	Liver
chr18:74937492-74937495	NM_177470	Acaa2	+	-1373	Brain	Liver
chr3:121519519-121519522	NM_008991	Abcd3	-	-1389	Brain	Liver
chrX:34732636-34732639	NM_019443	Ndufa1	-	-1406	Brain	Liver
chr7:104098614-104098617	NM_153591	Nars2	+	-1422	Brain	Liver
chr8:114155653-114155656	NM_027570	Ldhd	-	-1434	Brain	Liver
chr3:130319051-130319054	NM_027907	Agxt2l1	+	-1441	Brain	Liver
chr4:137989107-137989110	NM_026689	Mul1	+	-1479	Brain	Liver
chr7:104098537-104098540	NM_153591	Nars2	+	-1499	Brain	Liver
chr4:137989086-137989089	NM_026689	Mul1	+	-1500	Brain	Liver
chr8:4277403-4277406	NM_011592	Timm44	-	-1501	Brain	Liver
chr7:138552606-138552609	NM_025826	Acadsb	+	-1508	Brain	Liver
chr15:81701378-81701381	NM_080633	Aco2	+	-1514	Brain	Liver
chr4:137989063-137989066	NM_026689	Mul1	+	-1523	Brain	Liver
chr1:75178392-75178395	NM_023732	Abcb6	-	-1538	Brain	Liver
chr15:36725555-36725558	NM_011740	Ywhaz	-	-1559	Brain	Liver
chr8:4277557-4277560	NM_011592	Timm44	-	-1655	Brain	Liver
chr15:36725662-36725665	NM_011740	Ywhaz	-	-1666	Brain	Liver
chr10:127773218-127773221	NM_026444	Cs	+	-1669	Brain	Liver
chr14:67629388-67629391	NM_009761	Bnip3l	-	-1677	Brain	Liver
chr12:77503479-77503482	NM_001002012	Hspa2	+	-1683	Brain	Liver
chr5:123975879-123975882	NM_023232	Diablo	-	-1709	Brain	Liver
chr13:59872889-59872892	NM_026921	Isca1	-	-1742	Brain	Liver
chr16:4682320-4682323	NM_023646	Dnaja3	+	-1749	Brain	Liver
chr1:173213127-173213130	NM_008911	Ppox	-	-1813	Brain	Liver
chr19:43829327-43829330	NM_144874	Cox15	-	-1859	Brain	Liver
chr8:107798483-107798486	NM_030152	Nol3	+	-1863	Brain	Liver
chr12:77503479-77503482	NM_008301	Hspa2	+	-1877	Brain	Liver
chr2:174291485-174291488	NM_025983	Atp5e	-	-1886	Brain	Liver
chr18:38408015-38408018	NM_024179	0610009O20Rik	+	-1887	Brain	Liver
chr18:56734488-56734491	NM_001127338	Aldh7a1	-	-1898	Brain	Liver
chr18:74936963-74936966	NM_177470	Acaa2	+	-1902	Brain	Liver
chr17:3559624-3559627	NM_146074	Tfb1m	-	-1914	Brain	Liver
chr8:112134510-112134513	NM_020046	Dhodh	-	-1940	Brain	Liver
chr18:38407919-38407922	NM_024179	0610009O20Rik	+	-1983	Brain	Liver
chr14:58443089-58443092	NM_026401	Mrp63	+	-1986	Brain	Liver
chr10:79211303-79211306	NM_172551	Polrmt	-	-1988	Brain	Liver
chr19:43829465-43829468	NM_144874	Cox15	-	-1997	Brain	Liver
chr15:81700894-81700897	NM_080633	Aco2	+	-1998	Brain	Liver
chr8:11552768-11552771	NM_024248	Cars2	-	-2000	Brain	Liver
chr9:21733916-21733919	NM_178577	Tmem205	-	-2013	Brain	Liver
chr3:79434733-79434736	NM_025794	Etfdh	-	-2047	Brain	Liver
chr13:101516642-101516645	NM_025369	Mrps36	-	-2055	Brain	Liver
chr13:59873240-59873243	NM_026921	Isca1	-	-2093	Brain	Liver
chr12:112949367-112949370	NM_026511	2810002N01Rik	+	-2112	Brain	Liver
chr4:34560065-34560068	NM_181406	Rars2	+	-2141	Brain	Liver
chr13:74489826-74489829	NM_023281	Sdha	-	-2141	Brain	Liver
chr14:52502368-52502371	NM_001029990	Mett11d1	+	-2148	Brain	Liver
chr10:6375585-6375588	NM_172308	Mthfd1l	-	-2165	Brain	Liver
chr1:36746156-36746159	NM_009942	Cox5b	+	-2175	Brain	Liver
chr4:135500144-135500147	NM_008254	Hmgcl	+	-2223	Brain	Liver
chr9:98194755-98194758	NM_144533	Nmnat3	+	-2246	Brain	Liver
chr12:112949188-112949191	NM_026511	2810002N01Rik	+	-2291	Brain	Liver
chr6:125117892-125117895	NM_008084	380687-203	-	-2294	Brain	Liver
chr4:34559885-34559888	NM_181406	Rars2	+	-2321	Brain	Liver
chr2:11697056-11697059	NM_177268	Ankrd16	+	-2323	Brain	Liver
chr10:6375744-6375747	NM_172308	Mthfd1l	-	-2324	Brain	Liver
chr19:3915053-3915056	NM_144870	Ndufs8	-	-2339	Brain	Liver
chr7:36179763-36179766	NM_028120	Ccdc123	+	-2348	Brain	Liver
chr18:38407526-38407529	NM_024179	0610009O20Rik	+	-2376	Brain	Liver
chr4:34559824-34559827	NM_181406	Rars2	+	-2382	Brain	Liver
chr3:79435083-79435086	NM_025794	Etfdh	-	-2397	Brain	Liver
chr5:36805422-36805425	NM_024478	Grpel1	+	-2411	Brain	Liver
chr12:106268486-106268489	NM_028419	Glrx5	+	-2412	Brain	Liver
chr4:135499952-135499955	NM_008254	Hmgcl	+	-2415	Brain	Liver
chr7:138551688-138551691	NM_025826	Acadsb	+	-2426	Brain	Liver
chr3:85375623-85375626	NM_144896	Pet112l	+	-2427	Brain	Liver
chr19:47167550-47167553	NM_023211	Usmg5	-	-2438	Brain	Liver
chr1:122020097-122020100	NM_007830	Dbi	-	-2444	Brain	Liver
chr18:56735038-56735041	NM_001127338	Aldh7a1	-	-2448	Brain	Liver
chr2:11696924-11696927	NM_177268	Ankrd16	+	-2455	Brain	Liver
chr4:34559745-34559748	NM_181406	Rars2	+	-2461	Brain	Liver
chr13:101517050-101517053	NM_025369	Mrps36	-	-2463	Brain	Liver
chr3:79435152-79435155	NM_025794	Etfdh	-	-2466	Brain	Liver
chr18:38407432-38407435	NM_024179	0610009O20Rik	+	-2470	Brain	Liver
chr6:17584608-17584611	NM_007604	Capza2	+	-2489	Brain	Liver
chr2:174292107-174292110	NM_025983	Atp5e	-	-2508	Brain	Liver
chr11:78135152-78135155	NM_009657	Aldoc	+	-2547	Brain	Liver
chr3:79435250-79435253	NM_025794	Etfdh	-	-2564	Brain	Liver
chr8:81821461-81821464	NM_133823	Mmaa	-	-2609	Brain	Liver
chr3:157697046-157697049	NM_024194	Lrrc40	+	-2620	Brain	Liver
chr16:37657113-37657116	NM_026610	Ndufb4	-	-2662	Brain	Liver
chr16:84738095-84738098	NM_017404	Mrpl39	-	-2672	Brain	Liver
chr11:78134981-78134984	NM_009657	Aldoc	+	-2718	Brain	Liver
chr15:85707010-85707013	NM_028063	Trmu	+	-2746	Brain	Liver
chr1:63226145-63226148	NM_001160040	Ndufs1	-	-2752	Brain	Liver
chr1:63226145-63226148	NM_001160038	Ndufs1	-	-2752	Brain	Liver
chr1:63226145-63226148	NM_001160039	Ndufs1	-	-2752	Brain	Liver
chr1:63226145-63226148	NM_145518	Ndufs1	-	-2752	Brain	Liver
chr8:23519055-23519058	NM_020560	Mrps31	+	-2756	Brain	Liver
chr8:113615880-113615883	NM_198308	4930402E16Rik	+	-2764	Brain	Liver
chr11:58980055-58980058	NM_173785	A230051G13Rik	-	-2814	Brain	Liver
chr8:23518995-23518998	NM_020560	Mrps31	+	-2816	Brain	Liver
chr2:32705573-32705576	NM_009295	Stxbp1	-	-2824	Brain	Liver
chr8:23518984-23518987	NM_020560	Mrps31	+	-2827	Brain	Liver
chr10:62044037-62044040	NM_028197	2510003E04Rik	-	-2835	Brain	Liver
chr3:95561764-95561767	NM_027931	Tars2	-	-2867	Brain	Liver
chr8:113615772-113615775	NM_198308	4930402E16Rik	+	-2872	Brain	Liver
chr11:115462566-115462569	NM_025305	Mrps7	+	-2898	Brain	Liver
chr12:112948565-112948568	NM_026511	2810002N01Rik	+	-2914	Brain	Liver
chr3:95561811-95561814	NM_027931	Tars2	-	-2914	Brain	Liver
chr2:32705694-32705697	NM_009295	Stxbp1	-	-2945	Brain	Liver
chr13:67009283-67009286	NM_026219	Uqcrb	-	-3000	Brain	Liver
chr17:24864332-24864335	NM_026684	Ndufb10	-	-3002	Brain	Liver
chr13:104902723-104902726	NM_029447	Nln	-	-3032	Brain	Liver
chr11:115462425-115462428	NM_025305	Mrps7	+	-3039	Brain	Liver
chr11:78134627-78134630	NM_009657	Aldoc	+	-3072	Brain	Liver
chr3:90196945-90196948	NM_011988	Slc27a3	-	-3099	Brain	Liver
[truncated: 872 more rows]
