# Supplementary material for: DNA methylation status of nuclear-encoded mitochondrial genes underlies the tissue-dependent mitochondrial functions
Source: BMC Genomics. 2010 Aug 19;11:481. doi: 10.1186/1471-2164-11-481 (PMC2996977; doi:10.1186/1471-2164-11-481)
Supplement: Additional file 4 — Table S3 Genomic locations of hypo T-DMRs. [file 1471-2164-11-481-S4.XLS]

## Sheet: Sheet1
Table S3 Genomic locations of hypo T-DMRs
Genomic location of hypo T-DMR (UCSC mm9)	RefSeq gene	Gene name	Strand	Distance from TSS (bp)	Hypomethylated tIssue
chr8:42217263-42217266	NM_001005863	Mtus1	-	1817	Liver
chr4:141180464-141180467	NM_001013780	Slc25a34	-	-715	Liver
chr2:132674768-132674771	NM_001024385	Crls1	+	2370	Liver
chr2:118981288-118981291	NM_001033136	Fam82a2	-	1403	Liver
chr2:118980463-118980466	NM_001033136	Fam82a2	-	2228	Liver
chr2:118980300-118980303	NM_001033136	Fam82a2	-	2391	Liver
chr4:128671868-128671871	NM_001033966	Ak2	+	1363	Liver
chr4:128671911-128671914	NM_001033966	Ak2	+	1406	Liver
chr4:128672060-128672063	NM_001033966	Ak2	+	1555	Liver
chr4:128672131-128672134	NM_001033966	Ak2	+	1626	Liver
chr10:61179629-61179632	NM_001039194	Aifm2	+	1622	Liver
chr1:67164421-67164424	NM_001080809	Cps1	+	-5215	Liver
chr2:5862237-5862240	NM_001081131	Dhtkd1	-	1601	Liver
chr2:5862064-5862067	NM_001081131	Dhtkd1	-	1774	Liver
chr4:141305040-141305043	NM_001081408	Agmat	+	2454	Liver
chr11:97548040-97548043	NM_001085500	Cisd3	+	778	Liver
chr19:34951380-34951383	NM_001114339	Pank1	-	2565	Liver
chr15:41621162-41621165	NM_001130163	Oxr1	+	105	Liver
chr15:41621198-41621201	NM_001130163	Oxr1	+	141	Liver
chr15:41621215-41621218	NM_001130163	Oxr1	+	158	Liver
chr15:41622284-41622287	NM_001130163	Oxr1	+	1227	Liver
chr15:41622706-41622709	NM_001130163	Oxr1	+	1649	Liver
chr15:41622984-41622987	NM_001130163	Oxr1	+	1927	Liver
chr15:41621162-41621165	NM_001130165	Oxr1	+	586	Liver
chr15:41621198-41621201	NM_001130165	Oxr1	+	622	Liver
chr15:41621215-41621218	NM_001130165	Oxr1	+	639	Liver
chr15:41622284-41622287	NM_001130165	Oxr1	+	1708	Liver
chr15:41622706-41622709	NM_001130165	Oxr1	+	2130	Liver
chr15:41622984-41622987	NM_001130165	Oxr1	+	2408	Liver
chr3:96634881-96634884	NM_001146001	Pdzk1	+	-1712	Liver
chr3:96635073-96635076	NM_001146001	Pdzk1	+	-1520	Liver
chr17:24984145-24984148	NM_001159626	Hagh	+	-3463	Liver
chr1:66913473-66913476	NM_007381	Acadl	-	-3632	Liver
chr8:124469299-124469302	NM_007608	Car5a	-	-487	Liver
chr16:58672572-58672575	NM_007757	Cpox	+	2255	Liver
chr14:63735859-63735862	NM_007798	Ctsb	+	-5439	Liver
chr19:46749849-46749852	NM_007809	Cyp17a1	-	-2359	Liver
chr1:122015266-122015269	NM_007830	Dbi	-	2390	Liver
chr1:155743958-155743961	NM_008131	Glul	+	-3113	Liver
chr1:155744565-155744568	NM_008131	Glul	+	-2506	Liver
chr19:55179023-55179026	NM_008149	Gpam	-	-5086	Liver
chr19:55177937-55177940	NM_008149	Gpam	-	-4000	Liver
chr4:135504472-135504475	NM_008254	Hmgcl	+	2108	Liver
chr3:98086082-98086085	NM_008256	Hmgcs2	+	1732	Liver
chr3:98086232-98086235	NM_008256	Hmgcs2	+	1882	Liver
chr3:98086649-98086652	NM_008256	Hmgcs2	+	2299	Liver
chr3:98450271-98450274	NM_008295	Hsd3b5	-	-814	Liver
chr3:98449177-98449180	NM_008295	Hsd3b5	-	280	Liver
chr15:10913586-10913589	NM_008537	Amacr	+	2079	Liver
chrX:9830399-9830402	NM_008769	Otc	+	918	Liver
chrX:9830563-9830566	NM_008769	Otc	+	1082	Liver
chr2:157976075-157976078	NM_009373	Tgm2	-	-3947	Liver
chr2:157975964-157975967	NM_009373	Tgm2	-	-3836	Liver
chr2:157975601-157975604	NM_009373	Tgm2	-	-3473	Liver
chr11:117692625-117692628	NM_009387	Tk1	-	-5297	Liver
chr11:117692485-117692488	NM_009387	Tk1	-	-5157	Liver
chr15:78242075-78242078	NM_009437	Tst	-	-5786	Liver
chr11:88716798-88716801	NM_009648	Akap1	-	-3981	Liver
chr11:88716116-88716119	NM_009648	Akap1	-	-3299	Liver
chr5:122042298-122042301	NM_009656	Aldh2	-	1535	Liver
chr5:122041804-122041807	NM_009656	Aldh2	-	2029	Liver
chr3:116210940-116210943	NM_010022	Dbt	+	-5053	Liver
chr3:116213478-116213481	NM_010022	Dbt	+	-2515	Liver
chr8:34762550-34762553	NM_010344	Gsr	+	-1156	Liver
chr8:34762789-34762792	NM_010344	Gsr	+	-917	Liver
chr8:34762955-34762958	NM_010344	Gsr	+	-751	Liver
chr8:34763306-34763309	NM_010344	Gsr	+	-400	Liver
chr3:107822443-107822446	NM_010358	Gstm1	-	-1552	Liver
chr3:107821924-107821927	NM_010358	Gstm1	-	-1033	Liver
chr3:107819188-107819191	NM_010358	Gstm1	-	1703	Liver
chr18:35114089-35114092	NM_010481	Hspa9	-	-84	Liver
chr18:35114067-35114070	NM_010481	Hspa9	-	-62	Liver
chr18:35114002-35114005	NM_010481	Hspa9	-	3	Liver
chr16:18874409-18874412	NM_010922	Mrpl40	-	2321	Liver
chr9:50335911-50335914	NM_011220	Pts	-	835	Liver
chr9:50335576-50335579	NM_011220	Pts	-	1170	Liver
chr3:90194694-90194697	NM_011988	Slc27a3	-	-845	Liver
chr3:90193821-90193824	NM_011988	Slc27a3	-	28	Liver
chr6:135116465-135116468	NM_013546	Hebp1	-	1768	Liver
chr6:6165623-6165626	NM_015829	Slc25a13	-	1495	Liver
chr7:126906040-126906043	NM_016870	Acsm3	+	1607	Liver
chr7:139766800-139766803	NM_016978	Oat	-	1281	Liver
chr8:112101188-112101191	NM_017370	Hp	-	1884	Liver
chr7:31279745-31279748	NM_019546	Prodh2	+	1072	Liver
chr19:40662931-40662934	NM_019698	Aldh18a1	-	22	Liver
chr19:40662872-40662875	NM_019698	Aldh18a1	-	81	Liver
chr19:40662086-40662089	NM_019698	Aldh18a1	-	867	Liver
chr19:40661940-40661943	NM_019698	Aldh18a1	-	1013	Liver
chr6:83008403-83008406	NM_019752	Htra2	-	-3838	Liver
chr6:83007311-83007314	NM_019752	Htra2	-	-2746	Liver
chr2:118684899-118684902	NM_019826	Ivd	+	-2833	Liver
chr6:138087495-138087498	NM_019946	Mgst1	+	-1559	Liver
chr19:29124368-29124371	NM_021299	Ak3	-	-1976	Liver
chr19:29123768-29123771	NM_021299	Ak3	-	-1376	Liver
chr18:66613830-66613833	NM_021451	Pmaip1	+	-4424	Liver
chr3:96634881-96634884	NM_021517	Pdzk1	+	897	Liver
chr3:96635073-96635076	NM_021517	Pdzk1	+	1089	Liver
chr6:85870566-85870569	NM_023160	Cml1	-	-4895	Liver
chr6:85864024-85864027	NM_023160	Cml1	-	1647	Liver
chr16:21786498-21786501	NM_023737	Ehhadh	-	1409	Liver
chr2:6133258-6133261	NM_024208	Echdc3	-	782	Liver
chr16:38521452-38521455	NM_024273	4930455C21Rik	-	1295	Liver
chr17:24984145-24984148	NM_024284	Hagh	+	-3286	Liver
chr4:53023166-53023169	NM_025623	Nipsnap3a	+	-1626	Liver
chr4:53023918-53023921	NM_025623	Nipsnap3a	+	-874	Liver
chr16:8640134-8640137	NM_025708	Tmem186	-	-2340	Liver
chr16:8639656-8639659	NM_025708	Tmem186	-	-1862	Liver
chr15:82183133-82183136	NM_025987	Ndufa6	-	1534	Liver
chr7:107310088-107310091	NM_026010	2610209A20Rik	+	2305	Liver
chr11:115489531-115489534	NM_026071	Slc25a19	-	-78	Liver
chr11:115489283-115489286	NM_026071	Slc25a19	-	170	Liver
chr19:42122069-42122072	NM_026152	0610010D20Rik	+	1732	Liver
chr19:6063042-6063045	NM_026246	Mrpl49	-	-5291	Liver
chr19:6058982-6058985	NM_026246	Mrpl49	-	-1231	Liver
chr11:102273357-102273360	NM_026542	Slc25a39	-	-4571	Liver
chr11:102273237-102273240	NM_026542	Slc25a39	-	-4451	Liver
chr11:102273103-102273106	NM_026542	Slc25a39	-	-4317	Liver
chr11:102272497-102272500	NM_026542	Slc25a39	-	-3711	Liver
chr11:102271354-102271357	NM_026542	Slc25a39	-	-2568	Liver
chr8:119514602-119514605	NM_026572	Gcsh	-	2747	Liver
chr6:39542551-39542554	NM_026612	Ndufb2	+	-27	Liver
chr7:50699698-50699701	NM_026695	Etfb	+	189	Liver
chr7:50699835-50699838	NM_026695	Etfb	+	326	Liver
chr7:50700399-50700402	NM_026695	Etfb	+	890	Liver
chr2:35903748-35903751	NM_026703	Ndufa8	-	1064	Liver
chr5:73731598-73731601	NM_026950	Ociad2	-	-1720	Liver
chr13:54161840-54161843	NM_027324	Sfxn1	+	-5370	Liver
chr19:55327240-55327243	NM_027976	Acsl5	+	-615	Liver
chr5:101101788-101101791	NM_027978	Coq2	-	1487	Liver
chr5:122116942-122116945	NM_028037	Acad10	-	-6423	Liver
chr5:122114325-122114328	NM_028037	Acad10	-	-3806	Liver
chr5:122113708-122113711	NM_028037	Acad10	-	-3189	Liver
chr7:36179063-36179066	NM_028120	Ccdc123	+	-3045	Liver
chr7:36179763-36179766	NM_028120	Ccdc123	+	-2345	Liver
chr17:85187970-85187973	NM_028233	Lrpprc	-	2156	Liver
chr17:85187915-85187918	NM_028233	Lrpprc	-	2211	Liver
chr17:85187424-85187427	NM_028233	Lrpprc	-	2702	Liver
chr2:105741940-105741943	NM_028260	Immp1l	+	-2851	Liver
chr2:105742938-105742941	NM_028260	Immp1l	+	-1853	Liver
chr12:106266549-106266552	NM_028419	Glrx5	+	-4346	Liver
chr12:106267095-106267098	NM_028419	Glrx5	+	-3800	Liver
chr12:106273647-106273650	NM_028419	Glrx5	+	2752	Liver
chr7:71538881-71538884	NM_028626	Mcee	+	1228	Liver
chr13:14709944-14709947	NM_029271	Mrpl32	-	-4640	Liver
chr6:115624814-115624817	NM_029780	Raf1	-	1839	Liver
chr6:115623765-115623768	NM_029780	Raf1	-	2888	Liver
chrX:147023629-147023632	NM_029943	Apex2	-	-937	Liver
chr8:107799499-107799502	NM_030152	Nol3	+	-844	Liver
chr8:107799998-107800001	NM_030152	Nol3	+	-345	Liver
chr12:86445921-86445924	NM_030225	Dlst	+	-5858	Liver
chr7:36342936-36342939	NM_033080	Nudt19	-	-1989	Liver
chr12:41752811-41752814	NM_053122	Immp2l	+	2138	Liver
chr14:37948909-37948912	NM_078478	Ghitm	-	-457	Liver
chr14:37948619-37948622	NM_078478	Ghitm	-	-167	Liver
chr14:37948044-37948047	NM_078478	Ghitm	-	408	Liver
chr3:129229595-129229598	NM_130450	Elovl6	+	-5705	Liver
chr3:129230156-129230159	NM_130450	Elovl6	+	-5144	Liver
chr1:177562800-177562803	NM_133809	Kmo	+	480	Liver
chr19:5880105-5880108	NM_134154	Slc25a45	+	1643	Liver
chr19:5880739-5880742	NM_134154	Slc25a45	+	2277	Liver
chr15:89207404-89207407	NM_138302	Tymp	-	64	Liver
chr15:89206655-89206658	NM_138302	Tymp	-	813	Liver
chr16:91937681-91937684	NM_138597	Atp5o	-	-5806	Liver
chr16:91937531-91937534	NM_138597	Atp5o	-	-5656	Liver
chr16:91937398-91937401	NM_138597	Atp5o	-	-5523	Liver
chr2:131061241-131061244	NM_144888	D430028G21Rik	+	1371	Liver
chr13:6544542-6544545	NM_145131	Pitrm1	+	-2857	Liver
chr19:43747865-43747868	NM_145156	Slc25a28	-	1506	Liver
chr19:43747533-43747536	NM_145156	Slc25a28	-	1838	Liver
chr19:40259478-40259481	NM_145499	Cyp2c70	-	2298	Liver
chr19:12708945-12708948	NM_145935	Glyat	+	1151	Liver
chr7:126703900-126703903	NM_146197	Acsm2	+	-1321	Liver
chr19:40662931-40662934	NM_153554	Aldh18a1	-	22	Liver
chr19:40662872-40662875	NM_153554	Aldh18a1	-	81	Liver
chr19:40662086-40662089	NM_153554	Aldh18a1	-	867	Liver
chr19:40661940-40661943	NM_153554	Aldh18a1	-	1013	Liver
chr19:45082269-45082272	NM_153796	Peo1	+	1225	Liver
chr14:30831348-30831351	NM_172264	Chdh	+	-3137	Liver
chr14:30831484-30831487	NM_172264	Chdh	+	-3001	Liver
chr14:30832117-30832120	NM_172264	Chdh	+	-2368	Liver
chr10:6377042-6377045	NM_172308	Mthfd1l	-	-3619	Liver
chr12:58298933-58298936	NM_172577	Slc25a21	-	-474	Liver
chr15:79499940-79499943	NM_172609	Tomm22	+	-1354	Liver
chr4:21807344-21807347	NM_172687	Coq3	+	526	Liver
chr4:21809400-21809403	NM_172687	Coq3	+	2582	Liver
chrX:16393092-16393095	NM_172778	Maob	-	1400	Liver
chr11:78315292-78315295	NM_172795	Sarm1	-	-4087	Liver
chr11:78315159-78315162	NM_172795	Sarm1	-	-3954	Liver
chr11:78313804-78313807	NM_172795	Sarm1	-	-2599	Liver
chr11:78313256-78313259	NM_172795	Sarm1	-	-2051	Liver
chr11:78313214-78313217	NM_172795	Sarm1	-	-2009	Liver
chr16:8515577-8515580	NM_172961	Abat	+	1999	Liver
chr7:87261578-87261581	NM_173011	Idh2	-	-1342	Liver
chr7:87260493-87260496	NM_173011	Idh2	-	-257	Liver
chr2:102911593-102911596	NM_175094	Pdhx	-	2075	Liver
chr2:102910921-102910924	NM_175094	Pdhx	-	2747	Liver
chr9:103967712-103967715	NM_175324	Nphp3	+	1683	Liver
chr14:30831348-30831351	NM_175343	Chdh	+	-4467	Liver
chr14:30831484-30831487	NM_175343	Chdh	+	-4331	Liver
chr14:30832117-30832120	NM_175343	Chdh	+	-3698	Liver
chr1:55295122-55295125	NM_175439	Mars2	+	1105	Liver
chr1:55295593-55295596	NM_175439	Mars2	+	1576	Liver
chr10:61179629-61179632	NM_178058	Aifm2	+	1622	Liver
chr9:21730519-21730522	NM_178577	Tmem205	-	1387	Liver
chr7:126668462-126668465	NM_178758	Acsm5	+	-1313	Liver
chr7:126671230-126671233	NM_178758	Acsm5	+	1455	Liver
chr7:126672330-126672333	NM_178758	Acsm5	+	2555	Liver
chr4:155133371-155133374	NM_179203	Atad3a	-	1836	Liver
chr8:23506479-23506482	NM_181325	Slc25a15	-	2614	Liver
chr11:4602885-4602888	NM_197979	1110020P15Rik	-	1462	Liver
chr11:4602598-4602601	NM_197979	1110020P15Rik	-	1749	Liver
chr13:92019949-92019952	NM_198415	Ckmt2	-	-3459	Liver
chr7:126906040-126906043	NM_212441	Acsm3	+	1607	Liver
chr7:126906040-126906043	NM_212442	Acsm3	+	1607	Liver
chr8:23515909-23515912	NM_181325	Slc25a15	-	-6816	Brain
chr8:23515450-23515453	NM_020560	Mrps31	+	-6358	Brain
chr8:23515450-23515453	NM_181325	Slc25a15	-	-6357	Brain
chr2:26238593-26238596	NM_173180	Pmpca	+	-6271	Brain
chr1:186675970-186675973	NM_133684	Mosc2	-	-6244	Brain
chr2:26238722-26238725	NM_173180	Pmpca	+	-6142	Brain
chr1:186675859-186675862	NM_133684	Mosc2	-	-6133	Brain
chr19:3918741-3918744	NM_144870	Ndufs8	-	-6024	Brain
chr1:186675707-186675710	NM_133684	Mosc2	-	-5981	Brain
chr10:127514381-127514384	NM_016774	Atp5b	+	-5978	Brain
chr13:92022465-92022468	NM_198415	Ckmt2	-	-5975	Brain
chr4:34556249-34556252	NM_181406	Rars2	+	-5954	Brain
chr8:23515909-23515912	NM_020560	Mrps31	+	-5899	Brain
chr16:30273496-30273499	NM_027904	Cpn2	-	-5878	Brain
chr15:79495458-79495461	NM_172609	Tomm22	+	-5836	Brain
chr16:30273442-30273445	NM_027904	Cpn2	-	-5824	Brain
chr13:55417602-55417605	NM_025596	Prelid1	+	-5810	Brain
chr1:57457616-57457619	NM_001081181	9430016H08Rik	+	-5772	Brain
chr11:29420731-29420734	NM_133767	Mtif2	+	-5722	Brain
chr8:73983154-73983157	NM_053162	Mrpl34	+	-5667	Brain
chr1:186675376-186675379	NM_133684	Mosc2	-	-5650	Brain
chr2:132083456-132083459	NM_138651	Cds2	+	-5533	Brain
chr9:119348586-119348589	NM_172456	Endogl1	+	-5488	Brain
chr9:119348603-119348606	NM_172456	Endogl1	+	-5471	Brain
chr19:3918186-3918189	NM_144870	Ndufs8	-	-5469	Brain
chr4:115753084-115753087	NM_025641	Uqcrh	-	-5409	Brain
chr13:25117454-25117457	NM_001013389	Mrs2	-	-5206	Brain
chr1:57458260-57458263	NM_001081181	9430016H08Rik	+	-5128	Brain
chr13:55418381-55418384	NM_025596	Prelid1	+	-5031	Brain
chr4:34557211-34557214	NM_181406	Rars2	+	-4992	Brain
chr8:114159213-114159216	NM_027570	Ldhd	-	-4991	Brain
chr11:69833797-69833800	NM_017366	Acadvl	-	-4888	Brain
chr12:77351349-77351352	NM_138745	Mthfd1	+	-4866	Brain
chr8:97357642-97357645	NM_026452	Coq9	+	-4671	Brain
chr5:147779993-147779996	NM_029581	Mtif3	-	-4643	Brain
chr2:26240252-26240255	NM_173180	Pmpca	+	-4612	Brain
chr9:35023052-35023055	NM_172291	Foxred1	-	-4542	Brain
chr8:97357838-97357841	NM_026452	Coq9	+	-4475	Brain
chr12:72242084-72242087	NM_001024853	Timm9	-	-4422	Brain
chr12:72242084-72242087	NM_013896	Timm9	-	-4422	Brain
chr12:72242084-72242087	NM_001024854	Timm9	-	-4422	Brain
chr9:35022848-35022851	NM_172291	Foxred1	-	-4338	Brain
chr11:3999772-3999775	NM_026443	1700020C11Rik	-	-4338	Brain
chr8:97358084-97358087	NM_026452	Coq9	+	-4229	Brain
chr8:97358137-97358140	NM_026452	Coq9	+	-4176	Brain
chr12:112947312-112947315	NM_026511	2810002N01Rik	+	-4164	Brain
chr12:72241736-72241739	NM_001024853	Timm9	-	-4074	Brain
chr12:72241736-72241739	NM_013896	Timm9	-	-4074	Brain
chr12:72241736-72241739	NM_001024854	Timm9	-	-4074	Brain
chr17:24559584-24559587	NM_010023	Dci	+	-4040	Brain
chr16:45747047-45747050	NM_172511	Abhd10	-	-4030	Brain
chr12:72241667-72241670	NM_001024853	Timm9	-	-4005	Brain
chr12:72241667-72241670	NM_013896	Timm9	-	-4005	Brain
chr12:72241667-72241670	NM_001024854	Timm9	-	-4005	Brain
chr9:119350075-119350078	NM_172456	Endogl1	+	-3999	Brain
chr3:32424411-32424414	NM_024200	Mfn1	+	-3989	Brain
chr12:72241646-72241649	NM_001024853	Timm9	-	-3984	Brain
chr12:72241646-72241649	NM_013896	Timm9	-	-3984	Brain
chr12:72241646-72241649	NM_001024854	Timm9	-	-3984	Brain
chr8:97358333-97358336	NM_026452	Coq9	+	-3980	Brain
chr9:119350115-119350118	NM_172456	Endogl1	+	-3959	Brain
chr11:3999370-3999373	NM_026443	1700020C11Rik	-	-3936	Brain
chr3:32424504-32424507	NM_024200	Mfn1	+	-3896	Brain
chr12:112947581-112947584	NM_026511	2810002N01Rik	+	-3895	Brain
chr9:119350225-119350228	NM_172456	Endogl1	+	-3849	Brain
chr3:32424593-32424596	NM_024200	Mfn1	+	-3807	Brain
chr2:29639984-29639987	NM_178693	Coq4	+	-3795	Brain
chr9:35022244-35022247	NM_172291	Foxred1	-	-3734	Brain
chr2:29640300-29640303	NM_178693	Coq4	+	-3479	Brain
chr17:24560146-24560149	NM_010023	Dci	+	-3478	Brain
chr13:101517993-101517996	NM_025369	Mrps36	-	-3403	Brain
chr8:81822208-81822211	NM_133823	Mmaa	-	-3353	Brain
chr11:78134403-78134406	NM_009657	Aldoc	+	-3293	Brain
chr13:101517849-101517852	NM_025369	Mrps36	-	-3259	Brain
chr12:88781627-88781630	NM_026958	1810035L17Rik	+	-3231	Brain
chr13:74490885-74490888	NM_023281	Sdha	-	-3197	Brain
chr3:85374854-85374857	NM_144896	Pet112l	+	-3193	Brain
chr16:45746208-45746211	NM_172511	Abhd10	-	-3191	Brain
chr3:90196945-90196948	NM_011988	Slc27a3	-	-3096	Brain
chr11:78134627-78134630	NM_009657	Aldoc	+	-3069	Brain
chr12:112948565-112948568	NM_026511	2810002N01Rik	+	-2911	Brain
chr3:95561811-95561814	NM_027931	Tars2	-	-2911	Brain
chr3:95561764-95561767	NM_027931	Tars2	-	-2864	Brain
chr10:62044037-62044040	NM_028197	2510003E04Rik	-	-2832	Brain
chr11:58980055-58980058	NM_173785	A230051G13Rik	-	-2811	Brain
chr11:78134981-78134984	NM_009657	Aldoc	+	-2715	Brain
chr16:84738095-84738098	NM_017404	Mrpl39	-	-2669	Brain
chr16:37657113-37657116	NM_026610	Ndufb4	-	-2659	Brain
chr8:81821461-81821464	NM_133823	Mmaa	-	-2606	Brain
chr11:78135152-78135155	NM_009657	Aldoc	+	-2544	Brain
chr2:174292107-174292110	NM_025983	Atp5e	-	-2505	Brain
chr6:17584608-17584611	NM_007604	Capza2	+	-2486	Brain
chr4:34559745-34559748	NM_181406	Rars2	+	-2458	Brain
chr19:47167550-47167553	NM_023211	Usmg5	-	-2435	Brain
chr3:85375623-85375626	NM_144896	Pet112l	+	-2424	Brain
chr7:138551688-138551691	NM_025826	Acadsb	+	-2423	Brain
chr12:106268486-106268489	NM_028419	Glrx5	+	-2409	Brain
chr4:34559824-34559827	NM_181406	Rars2	+	-2379	Brain
chr7:36179763-36179766	NM_028120	Ccdc123	+	-2345	Brain
chr19:3915053-3915056	NM_144870	Ndufs8	-	-2336	Brain
chr10:6375744-6375747	NM_172308	Mthfd1l	-	-2321	Brain
chr4:34559885-34559888	NM_181406	Rars2	+	-2318	Brain
chr10:6375585-6375588	NM_172308	Mthfd1l	-	-2162	Brain
chr4:34560065-34560068	NM_181406	Rars2	+	-2138	Brain
chr13:74489826-74489829	NM_023281	Sdha	-	-2138	Brain
chr13:59873240-59873243	NM_026921	Isca1	-	-2090	Brain
chr15:81700894-81700897	NM_080633	Aco2	+	-1995	Brain
chr14:58443089-58443092	NM_026401	Mrp63	+	-1983	Brain
chr17:3559624-3559627	NM_146074	Tfb1m	-	-1911	Brain
chr18:74936963-74936966	NM_177470	Acaa2	+	-1899	Brain
chr5:123975879-123975882	NM_023232	Diablo	-	-1706	Brain
chr10:127773218-127773221	NM_026444	Cs	+	-1666	Brain
chr1:75178392-75178395	NM_023732	Abcb6	-	-1535	Brain
chr7:138552606-138552609	NM_025826	Acadsb	+	-1505	Brain
chr7:104098537-104098540	NM_153591	Nars2	+	-1496	Brain
chr8:114155653-114155656	NM_027570	Ldhd	-	-1431	Brain
chr7:104098614-104098617	NM_153591	Nars2	+	-1419	Brain
chrX:34732636-34732639	NM_019443	Ndufa1	-	-1403	Brain
chr3:121519519-121519522	NM_008991	Abcd3	-	-1386	Brain
chr18:74937492-74937495	NM_177470	Acaa2	+	-1370	Brain
chr7:104098668-104098671	NM_153591	Nars2	+	-1365	Brain
chr15:78859948-78859951	NM_013847	Gcat	+	-1352	Brain
chr18:74937537-74937540	NM_177470	Acaa2	+	-1325	Brain
chr16:84736751-84736754	NM_017404	Mrpl39	-	-1325	Brain
chr16:57120530-57120533	NM_138599	Tomm70a	+	-1293	Brain
chr18:74937616-74937619	NM_177470	Acaa2	+	-1246	Brain
chr18:74937625-74937628	NM_177470	Acaa2	+	-1237	Brain
chr16:4682843-4682846	NM_023646	Dnaja3	+	-1223	Brain
chr17:3558903-3558906	NM_146074	Tfb1m	-	-1190	Brain
chr2:132087918-132087921	NM_138651	Cds2	+	-1071	Brain
chr18:33374529-33374532	NM_133774	Stard4	-	-1059	Brain
chr18:33374516-33374519	NM_133774	Stard4	-	-1046	Brain
chr6:39761962-39761965	NM_010270	Mrps33	-	-1027	Brain
chr18:33374469-33374472	NM_133774	Stard4	-	-999	Brain
chr18:33374446-33374449	NM_133774	Stard4	-	-976	Brain
chr12:86450824-86450827	NM_030225	Dlst	+	-955	Brain
chr1:82720617-82720620	NM_029409	Mff	+	-872	Brain
chr10:127774015-127774018	NM_026444	Cs	+	-869	Brain
chr13:25030396-25030399	NM_172532	Aldh5a1	-	-866	Brain
chrX:34732078-34732081	NM_019443	Ndufa1	-	-845	Brain
chr15:78860502-78860505	NM_013847	Gcat	+	-798	Brain
chr12:41749915-41749918	NM_053122	Immp2l	+	-758	Brain
chr5:114894674-114894677	NM_029956	Mmab	-	-638	Brain
chr15:79059185-79059188	NM_001045558	Pick1	+	-623	Brain
chr13:25030099-25030102	NM_172532	Aldh5a1	-	-569	Brain
chr5:114894595-114894598	NM_029956	Mmab	-	-559	Brain
chr1:82721007-82721010	NM_029409	Mff	+	-482	Brain
chr1:55293552-55293555	NM_175439	Mars2	+	-465	Brain
chr15:79059185-79059188	NM_008837	Pick1	+	-415	Brain
chr6:39761246-39761249	NM_010270	Mrps33	-	-311	Brain
chr18:33373671-33373674	NM_133774	Stard4	-	-201	Brain
chr12:41750514-41750517	NM_053122	Immp2l	+	-159	Brain
chr1:82721406-82721409	NM_029409	Mff	+	-83	Brain
chr15:85709822-85709825	NM_028063	Trmu	+	69	Brain
chr16:84831422-84831425	NR_002690	Atp5j	-	332	Brain
chr15:83002196-83002199	NM_029787	Cyb5r3	-	442	Brain
chr13:94444884-94444887	NM_028772	Dmgdh	+	497	Brain
chr11:78310597-78310600	NM_172795	Sarm1	-	608	Brain
chr13:14704616-14704619	NM_029271	Mrpl32	-	688	Brain
chr9:75863532-75863535	NM_173731	Hmgcll1	+	752	Brain
chr15:83001839-83001842	NM_029787	Cyb5r3	-	799	Brain
chr13:94445194-94445197	NM_028772	Dmgdh	+	807	Brain
chr13:94445206-94445209	NM_028772	Dmgdh	+	819	Brain
chr16:84830878-84830881	NR_002690	Atp5j	-	876	Brain
chr5:21243869-21243872	NM_028431	Pmpcb	+	895	Brain
chr13:94445290-94445293	NM_028772	Dmgdh	+	903	Brain
chr2:127269375-127269378	NM_029629	Fahd2a	-	926	Brain
chr2:150493028-150493031	NM_080575	Acss1	-	948	Brain
chr2:127269341-127269344	NM_029629	Fahd2a	-	960	Brain
chr17:79337455-79337458	NM_028611	2410091C18Rik	+	984	Brain
chr8:26920018-26920021	NM_011485	Star	+	1037	Brain
chr13:25028469-25028472	NM_172532	Aldh5a1	-	1061	Brain
chr6:71658939-71658942	NM_178608	Reep1	+	1089	Brain
chr2:32548598-32548601	NM_010236	Fpgs	-	1097	Brain
chr10:94963407-94963410	NM_026065	Mrpl42	-	1154	Brain
chr5:21244137-21244140	NM_028431	Pmpcb	+	1163	Brain
chr11:78310007-78310010	NM_172795	Sarm1	-	1198	Brain
chr19:45123332-45123335	NM_053197	Sfxn3	+	1245	Brain
chr13:14704053-14704056	NM_029271	Mrpl32	-	1251	Brain
chr8:26920247-26920250	NM_011485	Star	+	1266	Brain
chrX:16198094-16198097	NM_173740	Maoa	+	1274	Brain
chr1:74332901-74332904	NM_001039509	Pnkd	+	1297	Brain
chr9:44727521-44727524	NM_013795	Atp5l	-	1304	Brain
chr13:25028211-25028214	NM_172532	Aldh5a1	-	1319	Brain
chr9:44727480-44727483	NM_013795	Atp5l	-	1345	Brain
chr1:74333038-74333041	NM_001039509	Pnkd	+	1434	Brain
chr6:5204765-5204768	NM_173006	Pon3	-	1468	Brain
chr18:63139043-63139046	NM_028017	Napg	+	1477	Brain
chr11:54119283-54119286	NM_144823	Acsl6	+	1581	Brain
chr9:44727218-44727221	NM_013795	Atp5l	-	1607	Brain
chr4:43683457-43683460	NM_001085508	4930500O05Rik	+	1618	Brain
chr1:145588319-145588322	NM_001038592	Glrx2	+	1625	Brain
chr8:26920608-26920611	NM_011485	Star	+	1627	Brain
chr10:127776556-127776559	NM_026444	Cs	+	1672	Brain
chr3:132974778-132974781	NM_146141	Ppa2	+	1702	Brain
chr6:71659562-71659565	NM_178608	Reep1	+	1712	Brain
chr5:45839711-45839714	NM_024236	Qdpr	-	1757	Brain
chr3:136335537-136335540	NM_008913	Ppp3ca	+	1807	Brain
chr5:21244818-21244821	NM_028431	Pmpcb	+	1844	Brain
chr8:26920840-26920843	NM_011485	Star	+	1859	Brain
chr4:102988348-102988351	NM_025909	Oma1	+	1901	Brain
chr3:132974981-132974984	NM_146141	Ppa2	+	1905	Brain
chr1:145588612-145588615	NM_001038592	Glrx2	+	1918	Brain
chr3:136335659-136335662	NM_008913	Ppp3ca	+	1929	Brain
chr15:35866057-35866060	NM_053071	Cox6c	-	1944	Brain
chr11:54119283-54119286	NM_001033598	Acsl6	+	1961	Brain
chr7:104102057-104102060	NM_153591	Nars2	+	2024	Brain
chr7:140966455-140966458	NM_133941	Dhx32	-	2031	Brain
chr4:43684007-43684010	NM_001085508	4930500O05Rik	+	2168	Brain
chr19:45124286-45124289	NM_053197	Sfxn3	+	2199	Brain
chr6:71660088-71660091	NM_178608	Reep1	+	2238	Brain
chr4:43684113-43684116	NM_001085508	4930500O05Rik	+	2274	Brain
chr5:45839167-45839170	NM_024236	Qdpr	-	2301	Brain
chr4:102988754-102988757	NM_025909	Oma1	+	2307	Brain
chr19:32784435-32784438	NM_026487	Atad1	-	2353	Brain
chr12:77507712-77507715	NM_008301	Hspa2	+	2359	Brain
chr16:92060965-92060968	NM_080456	Mrps6	+	2388	Brain
chr17:36050908-36050911	NM_025878	Mrps18b	-	2406	Brain
chr5:45839033-45839036	NM_024236	Qdpr	-	2435	Brain
chr3:136336214-136336217	NM_008913	Ppp3ca	+	2484	Brain
chrX:16199311-16199314	NM_173740	Maoa	+	2491	Brain
chr11:78140189-78140192	NM_009657	Aldoc	+	2493	Brain
chr5:23347440-23347443	NM_025394	Tomm7	-	2523	Brain
chr5:108860866-108860869	NM_007507	Atp5k	-	2531	Brain
chr17:25034597-25034600	NM_023260	Mrps34	+	2536	Brain
chr6:42198477-42198480	NM_029555	Gstk1	+	2547	Brain
chr12:77507712-77507715	NM_001002012	Hspa2	+	2553	Brain
chr11:76054635-76054638	NM_026029	Glod4	-	2566	Brain
chr7:104102638-104102641	NM_153591	Nars2	+	2605	Brain
chr19:32784135-32784138	NM_026487	Atad1	-	2653	Brain
chr11:54120418-54120421	NM_144823	Acsl6	+	2716	Brain
chr1:155749796-155749799	NM_008131	Glul	+	2725	Brain
chr4:102989188-102989191	NM_025909	Oma1	+	2741	Brain
chr12:77508124-77508127	NM_008301	Hspa2	+	2771	Brain
chr7:36338145-36338148	NM_033080	Nudt19	-	2802	Brain
chr19:32783876-32783879	NM_026487	Atad1	-	2912	Brain
chr12:77508124-77508127	NM_001002012	Hspa2	+	2965	Brain
chr2:136220675-136220678	NM_172858	Pak7	-	-6972	Heart
chr9:55366898-55366901	NM_145615	Etfa	-	-6848	Heart
chr2:136220454-136220457	NM_172858	Pak7	-	-6751	Heart
chr17:66457533-66457536	NM_028388	Ndufv2	-	-6702	Heart
chr17:24867891-24867894	NM_026684	Ndufb10	-	-6558	Heart
chr6:48689752-48689755	NM_175035	Gimap5	+	-6440	Heart
chr17:24867737-24867740	NM_026684	Ndufb10	-	-6404	Heart
chr7:29103140-29103143	NM_025616	Timm50	-	-6075	Heart
chr19:6990090-6990093	NM_012021	Prdx5	-	-5955	Heart
chr4:11898815-11898818	NM_001098231	Ppm2c	-	-5955	Heart
chr2:35985979-35985982	NM_026422	Mrrf	+	-5935	Heart
chr2:35986235-35986238	NM_026422	Mrrf	+	-5679	Heart
chr7:147307780-147307783	NM_053119	Echs1	-	-5458	Heart
chr4:11898318-11898321	NM_001098231	Ppm2c	-	-5458	Heart
chr19:6989584-6989587	NM_012021	Prdx5	-	-5449	Heart
chr5:45846896-45846899	NM_024236	Qdpr	-	-5428	Heart
chr7:147307693-147307696	NM_053119	Echs1	-	-5371	Heart
chr2:174294925-174294928	NM_025983	Atp5e	-	-5323	Heart
chr12:70831177-70831180	NM_145443	L2hgdh	-	-5316	Heart
chr15:38949557-38949560	NM_172402	Slc25a32	-	-5295	Heart
chr3:33748515-33748518	NM_026222	Ccdc39	-	-5283	Heart
chr15:38949540-38949543	NM_172402	Slc25a32	-	-5278	Heart
chr4:11898815-11898818	NM_001098230	Ppm2c	-	-5218	Heart
chr4:11898815-11898818	NM_001033453	Ppm2c	-	-5218	Heart
chr14:58439870-58439873	NM_026401	Mrp63	+	-5202	Heart
chr8:108540405-108540408	NM_028038	Ddx28	-	-5019	Heart
chr7:112905650-112905653	NM_009906	Tpp1	-	-4929	Heart
chr2:174294516-174294519	NM_025983	Atp5e	-	-4914	Heart
chr6:92138873-92138876	NM_025578	Mrps25	-	-4856	Heart
chr7:112905568-112905571	NM_009906	Tpp1	-	-4847	Heart
chr8:108540185-108540188	NM_028038	Ddx28	-	-4799	Heart
chr4:11898318-11898321	NM_001098230	Ppm2c	-	-4721	Heart
chr4:11898318-11898321	NM_001033453	Ppm2c	-	-4721	Heart
chr2:174294269-174294272	NM_025983	Atp5e	-	-4667	Heart
chr3:98940406-98940409	NM_027462	Wars2	+	-4603	Heart
chr2:174294154-174294157	NM_025983	Atp5e	-	-4552	Heart
chr7:112905194-112905197	NM_009906	Tpp1	-	-4473	Heart
chr11:84637455-84637458	NM_145433	Mrm1	-	-4438	Heart
chr16:84739822-84739825	NM_017404	Mrpl39	-	-4396	Heart
chr6:57489682-57489685	NM_175523	Ppm1k	-	-4262	Heart
chr14:58440934-58440937	NM_026401	Mrp63	+	-4138	Heart
chr9:21735996-21735999	NM_178577	Tmem205	-	-4090	Heart
chr11:84637028-84637031	NM_145433	Mrm1	-	-4011	Heart
chr2:132085066-132085069	NM_138651	Cds2	+	-3923	Heart
chr11:100835844-100835847	NM_008986	Ptrf	-	-3913	Heart
chr11:120508746-120508749	NM_144795	Pycr1	-	-3762	Heart
chr11:120508615-120508618	NM_144795	Pycr1	-	-3631	Heart
chr2:152576329-152576332	NM_053091	Cox4i2	+	-3576	Heart
chr11:120508464-120508467	NM_144795	Pycr1	-	-3480	Heart
chr7:133524863-133524866	NM_023712	Spns1	-	-3415	Heart
chr2:152576502-152576505	NM_053091	Cox4i2	+	-3403	Heart
chr10:127628309-127628312	NM_001033264	Gls2	+	-3378	Heart
chr18:33376812-33376815	NM_133774	Stard4	-	-3342	Heart
chr18:74935561-74935564	NM_177470	Acaa2	+	-3301	Heart
chr10:116479184-116479187	NM_146242	Lrrc10	+	-3209	Heart
chr18:74935809-74935812	NM_177470	Acaa2	+	-3053	Heart
chr6:125139249-125139252	NM_025595	Mrpl51	+	-2965	Heart
chr6:5449220-5449223	NM_013743	Pdk4	-	-2942	Heart
chr18:74935972-74935975	NM_177470	Acaa2	+	-2890	Heart
chr7:104097169-104097172	NM_153591	Nars2	+	-2864	Heart
chr8:23518984-23518987	NM_020560	Mrps31	+	-2824	Heart
chr8:23518995-23518998	NM_020560	Mrps31	+	-2813	Heart
chr8:23519055-23519058	NM_020560	Mrps31	+	-2753	Heart
chr3:107823546-107823549	NM_010358	Gstm1	-	-2655	Heart
chr3:107823469-107823472	NM_010358	Gstm1	-	-2578	Heart
chr13:100112205-100112208	NM_173757	Mrps27	+	-2532	Heart
chr19:20804525-20804528	NM_011921	Aldh1a7	-	-2479	Heart
chr6:125139827-125139830	NM_025595	Mrpl51	+	-2387	Heart
chr6:5448620-5448623	NM_013743	Pdk4	-	-2342	Heart
chr16:4080075-4080078	NM_026508	Trap1	-	-2265	Heart
chr9:78293885-78293888	NM_026658	Mto1	+	-2128	Heart
chr8:23519691-23519694	NM_020560	Mrps31	+	-2117	Heart
chr1:164410252-164410255	NM_001038619	Dnm3	-	-2091	Heart
chr6:48595279-48595282	NM_212486	Gimap8	+	-2077	Heart
chr19:32179684-32179687	NM_018830	Asah2	-	-2054	Heart
chr11:78313256-78313259	NM_172795	Sarm1	-	-2051	Heart
chr11:78313214-78313217	NM_172795	Sarm1	-	-2009	Heart
chr19:20804049-20804052	NM_011921	Aldh1a7	-	-2003	Heart
chr6:95670805-95670808	NM_011507	Suclg2	-	-1974	Heart
chr6:48595279-48595282	NM_001077410	Gimap8	+	-1950	Heart
chr19:32179572-32179575	NM_018830	Asah2	-	-1942	Heart
chr1:164409988-164409991	NM_001038619	Dnm3	-	-1827	Heart
chr9:79609468-79609471	NM_009945	Cox7a2	-	-1808	Heart
chr3:101410326-101410329	NM_144900	Atp1a1	-	-1746	Heart
chr16:20304142-20304145	NM_001005767	Parl	-	-1707	Heart
chr19:20803728-20803731	NM_011921	Aldh1a7	-	-1682	Heart
chr6:146989619-146989622	NM_145573	Mrps35	+	-1669	Heart
chr3:130319051-130319054	NM_027907	Agxt2l1	+	-1438	Heart
chr6:95670251-95670254	NM_011507	Suclg2	-	-1420	Heart
chr5:108864788-108864791	NM_007507	Atp5k	-	-1391	Heart
chr11:6190291-6190294	NM_010956	Ogdh	+	-1305	Heart
chr1:174151283-174151286	NM_009813	Casq1	-	-1257	Heart
chr15:85886980-85886983	NM_172611	Gramd4	+	-1153	Heart
chr8:62983786-62983789	NM_011834	Aadat	+	-1131	Heart
chr8:62983924-62983927	NM_011834	Aadat	+	-993	Heart
chr3:130319552-130319555	NM_027907	Agxt2l1	+	-937	Heart
chr8:74091312-74091315	NM_145598	Nxnl1	-	-764	Heart
chr5:96638430-96638433	NM_053158	Mrpl1	+	-700	Heart
chr3:130319811-130319814	NM_027907	Agxt2l1	+	-678	Heart
chr5:96638484-96638487	NM_053158	Mrpl1	+	-646	Heart
chr7:126760719-126760722	NM_054094	Acsm1	+	-619	Heart
chr3:130319878-130319881	NM_027907	Agxt2l1	+	-611	Heart
chr3:96635995-96635998	NM_001146001	Pdzk1	+	-598	Heart
chr3:96636009-96636012	NM_001146001	Pdzk1	+	-584	Heart
chr7:126761233-126761236	NM_054094	Acsm1	+	-105	Heart
chr3:96636541-96636544	NM_001146001	Pdzk1	+	-52	Heart
chr11:93817034-93817037	NM_001077529	Nme2	-	-32	Heart
chr9:44728761-44728764	NM_013795	Atp5l	-	64	Heart
chr3:96636679-96636682	NM_001146001	Pdzk1	+	86	Heart
chr11:93817034-93817037	NM_008705	Nme2	-	287	Heart
chr9:44728253-44728256	NM_013795	Atp5l	-	572	Heart
chr14:17081703-17081706	NM_027695	Oxsm	-	619	Heart
chr13:115177471-115177474	NM_010887	Ndufs4	-	780	Heart
chr7:26174289-26174292	NM_001039507	Lipe	-	836	Heart
chrX:109426114-109426117	NM_026565	Apool	+	1101	Heart
chr7:53354488-53354491	NM_010602	Kcnj11	-	1119	Heart
chr19:44628775-44628778	NM_026061	Ndufb8	-	1130	Heart
chr16:84734199-84734202	NM_017404	Mrpl39	-	1227	Heart
chr11:57986469-57986472	NM_175001	Mrpl22	+	1317	Heart
chr9:48287327-48287330	NM_024233	Rexo2	-	1389	Heart
chr11:88019319-88019322	NM_024174	Mrps23	+	1403	Heart
chr7:133632302-133632305	NM_172745	Tufm	+	1437	Heart
chr5:90651570-90651573	NM_001033310	Cox18	-	1451	Heart
chr17:36051811-36051814	NM_025878	Mrps18b	-	1503	Heart
chr7:133632375-133632378	NM_172745	Tufm	+	1510	Heart
chr9:48287145-48287148	NM_024233	Rexo2	-	1571	Heart
chr18:38411484-38411487	NM_024179	0610009O20Rik	+	1585	Heart
chr18:38411500-38411503	NM_024179	0610009O20Rik	+	1601	Heart
chr16:84733770-84733773	NM_017404	Mrpl39	-	1656	Heart
chr5:130223113-130223116	NM_025450	Mrps17	+	1714	Heart
chr7:133632635-133632638	NM_172745	Tufm	+	1770	Heart
chr15:102499638-102499641	NM_026468	Atp5g2	-	1840	Heart
chr15:102499618-102499621	NM_026468	Atp5g2	-	1860	Heart
chr15:89254417-89254420	NM_009948	Cpt1b	-	1876	Heart
chr2:131061750-131061753	NM_144888	D430028G21Rik	+	1880	Heart
chr7:133632781-133632784	NM_172745	Tufm	+	1916	Heart
chr1:173078815-173078818	NM_025321	Sdhc	-	1919	Heart
chr2:131061802-131061805	NM_144888	D430028G21Rik	+	1932	Heart
chr6:134348301-134348304	NM_025778	Bcl2l14	+	1958	Heart
chr3:96635995-96635998	NM_021517	Pdzk1	+	2011	Heart
chr6:134348363-134348366	NM_025778	Bcl2l14	+	2020	Heart
chr3:96636009-96636012	NM_021517	Pdzk1	+	2025	Heart
chr9:27206484-27206487	NM_029299	Spata19	+	2082	Heart
chr7:133632979-133632982	NM_172745	Tufm	+	2114	Heart
chr6:23080832-23080835	NM_013930	Aass	-	2142	Heart
chr2:35902657-35902660	NM_026703	Ndufa8	-	2155	Heart
chr18:38412058-38412061	NM_024179	0610009O20Rik	+	2159	Heart
chr10:128108763-128108766	NM_173733	Suox	-	2211	Heart
chr5:90650799-90650802	NM_001033310	Cox18	-	2222	Heart
chr6:17017412-17017415	NM_207176	Tes	+	2267	Heart
chr6:134348640-134348643	NM_025778	Bcl2l14	+	2297	Heart
chr18:38412217-38412220	NM_024179	0610009O20Rik	+	2318	Heart
chr6:50514129-50514132	NM_007808	Cycs	-	2344	Heart
chr17:46785670-46785673	NM_025302	Mrpl2	+	2477	Heart
chr3:96636541-96636544	NM_021517	Pdzk1	+	2557	Heart
chr3:98661147-98661150	NM_008293	Hsd3b1	-	2570	Heart
chr13:6549974-6549977	NM_145131	Pitrm1	+	2575	Heart
chr2:170320052-170320055	NM_009996	Cyp24a1	-	2586	Heart
chr3:96636679-96636682	NM_021517	Pdzk1	+	2695	Heart
chr5:8425619-8425622	NM_178766	Slc25a40	+	2773	Heart
chr2:170319696-170319699	NM_009996	Cyp24a1	-	2942	Heart
chr7:140897978-140897981	NM_009479	Uros	-	2999	Heart
