# Supplementary material for: DNA methylation status of nuclear-encoded mitochondrial genes underlies the tissue-dependent mitochondrial functions
Source: BMC Genomics. 2010 Aug 19;11:481. doi: 10.1186/1471-2164-11-481 (PMC2996977; doi:10.1186/1471-2164-11-481)
Supplement: Additional file 6 — Table S4 Genes with liver-hypo T-DMRs and FOXA2-binding sites. [file 1471-2164-11-481-S6.XLS]

## Sheet: Sheet1
Table S4 Genes with liver-hypo T-DMRs and FOXA2-binding sites
Genomic location of liver-hypo T-DMR (UCSC mm9)	Genomic location of FOXA2-binding site	RefSeq gene	Gene name	Strand	Distance of T-DMR from TSS (bp)
chr8:42217263-42217266	chr8:42143793-42144493	NM_001005863	Mtus1	-	1817
chr8:42217263-42217266	chr8:42189434-42190938	NM_001005863	Mtus1	-	1817
chr8:42217263-42217266	chr8:42212743-42213415	NM_001005863	Mtus1	-	1817
chr8:42217263-42217266	chr8:42217526-42218478	NM_001005863	Mtus1	-	1817
chr8:42217263-42217266	chr8:42220085-42220698	NM_001005863	Mtus1	-	1817
chr10:61179629-61179632	chr10:61196973-61197454	NM_001039194	Aifm2	+	1622
chr1:67164421-67164424	chr1:67162464-67163722	NM_001080809	Cps1	+	-5215
chr1:67164421-67164424	chr1:67159779-67160411	NM_001080809	Cps1	+	-5215
chr4:141305040-141305043	chr4:141297595-141298344	NM_001081408	Agmat	+	2454
chr19:34951380-34951383	chr19:34894032-34894721	NM_001114339	Pank1	-	2565
chr15:41621162-41621165	chr15:41646943-41647262	NM_001130163	Oxr1	+	105
chr15:41621198-41621201	chr15:41646943-41647262	NM_001130163	Oxr1	+	141
chr15:41621215-41621218	chr15:41646943-41647262	NM_001130163	Oxr1	+	158
chr15:41622284-41622287	chr15:41646943-41647262	NM_001130163	Oxr1	+	1227
chr15:41622706-41622709	chr15:41646943-41647262	NM_001130163	Oxr1	+	1649
chr15:41622984-41622987	chr15:41646943-41647262	NM_001130163	Oxr1	+	1927
chr15:41621162-41621165	chr15:41646943-41647262	NM_001130165	Oxr1	+	586
chr15:41621198-41621201	chr15:41646943-41647262	NM_001130165	Oxr1	+	622
chr15:41621215-41621218	chr15:41646943-41647262	NM_001130165	Oxr1	+	639
chr15:41622284-41622287	chr15:41646943-41647262	NM_001130165	Oxr1	+	1708
chr15:41622706-41622709	chr15:41646943-41647262	NM_001130165	Oxr1	+	2130
chr15:41622984-41622987	chr15:41646943-41647262	NM_001130165	Oxr1	+	2408
chr3:96634881-96634884	chr3:96650226-96650602	NM_001146001	Pdzk1	+	-1712
chr3:96634881-96634884	chr3:96649735-96650136	NM_001146001	Pdzk1	+	-1712
chr3:96635073-96635076	chr3:96650226-96650602	NM_001146001	Pdzk1	+	-1520
chr3:96635073-96635076	chr3:96649735-96650136	NM_001146001	Pdzk1	+	-1520
chr17:24984145-24984148	chr17:24984953-24986144	NM_001159626	Hagh	+	-3463
chr1:66913473-66913476	chr1:66910667-66911003	NM_007381	Acadl	-	-3632
chr16:58672572-58672575	chr16:58663842-58664766	NM_007757	Cpox	+	2255
chr14:63735859-63735862	chr14:63736220-63736831	NM_007798	Ctsb	+	-5439
chr19:55179023-55179026	chr19:55165920-55166973	NM_008149	Gpam	-	-5086
chr19:55179023-55179026	chr19:55177257-55178158	NM_008149	Gpam	-	-5086
chr19:55177937-55177940	chr19:55165920-55166973	NM_008149	Gpam	-	-4000
chr19:55177937-55177940	chr19:55177257-55178158	NM_008149	Gpam	-	-4000
chr4:135504472-135504475	chr4:135514307-135514901	NM_008254	Hmgcl	+	2108
chr4:135504472-135504475	chr4:135511557-135512164	NM_008254	Hmgcl	+	2108
chr4:135504472-135504475	chr4:135504769-135505104	NM_008254	Hmgcl	+	2108
chr4:135504472-135504475	chr4:135491238-135492494	NM_008254	Hmgcl	+	2108
chr3:98086082-98086085	chr3:98091380-98091940	NM_008256	Hmgcs2	+	1732
chr3:98086232-98086235	chr3:98091380-98091940	NM_008256	Hmgcs2	+	1882
chr3:98086649-98086652	chr3:98091380-98091940	NM_008256	Hmgcs2	+	2299
chr2:157976075-157976078	chr2:157947785-157948320	NM_009373	Tgm2	-	-3947
chr2:157976075-157976078	chr2:157979240-157980174	NM_009373	Tgm2	-	-3947
chr2:157975964-157975967	chr2:157947785-157948320	NM_009373	Tgm2	-	-3836
chr2:157975964-157975967	chr2:157979240-157980174	NM_009373	Tgm2	-	-3836
chr2:157975601-157975604	chr2:157947785-157948320	NM_009373	Tgm2	-	-3473
chr2:157975601-157975604	chr2:157979240-157980174	NM_009373	Tgm2	-	-3473
chr11:117692625-117692628	chr11:117689963-117690375	NM_009387	Tk1	-	-5297
chr11:117692485-117692488	chr11:117689963-117690375	NM_009387	Tk1	-	-5157
chr15:78242075-78242078	chr15:78232659-78233493	NM_009437	Tst	-	-5786
chr15:78242075-78242078	chr15:78239874-78240394	NM_009437	Tst	-	-5786
chr5:122042298-122042301	chr5:122031996-122032475	NM_009656	Aldh2	-	1535
chr5:122041804-122041807	chr5:122031996-122032475	NM_009656	Aldh2	-	2029
chr3:116210940-116210943	chr3:116212863-116213649	NM_010022	Dbt	+	-5053
chr3:116213478-116213481	chr3:116212863-116213649	NM_010022	Dbt	+	-2515
chr3:107822443-107822446	chr3:107815933-107816779	NM_010358	Gstm1	-	-1552
chr3:107822443-107822446	chr3:107817064-107817547	NM_010358	Gstm1	-	-1552
chr3:107821924-107821927	chr3:107815933-107816779	NM_010358	Gstm1	-	-1033
chr3:107821924-107821927	chr3:107817064-107817547	NM_010358	Gstm1	-	-1033
chr3:107819188-107819191	chr3:107815933-107816779	NM_010358	Gstm1	-	1703
chr3:107819188-107819191	chr3:107817064-107817547	NM_010358	Gstm1	-	1703
chr9:50335911-50335914	chr9:50341731-50342283	NM_011220	Pts	-	835
chr9:50335911-50335914	chr9:50343656-50344677	NM_011220	Pts	-	835
chr9:50335576-50335579	chr9:50341731-50342283	NM_011220	Pts	-	1170
chr9:50335576-50335579	chr9:50343656-50344677	NM_011220	Pts	-	1170
chr6:135116465-135116468	chr6:135112206-135112763	NM_013546	Hebp1	-	1768
chr6:6165623-6165626	chr6:6134873-6136145	NM_015829	Slc25a13	-	1495
chr6:6165623-6165626	chr6:6169713-6170435	NM_015829	Slc25a13	-	1495
chr7:126906040-126906043	chr7:126903795-126904615	NM_016870	Acsm3	+	1607
chr8:112101188-112101191	chr8:112108635-112109340	NM_017370	Hp	-	1884
chr19:29124368-29124371	chr19:29123273-29124503	NM_021299	Ak3	-	-1976
chr19:29123768-29123771	chr19:29123273-29124503	NM_021299	Ak3	-	-1376
chr3:96634881-96634884	chr3:96650226-96650602	NM_021517	Pdzk1	+	897
chr3:96634881-96634884	chr3:96649735-96650136	NM_021517	Pdzk1	+	897
chr3:96635073-96635076	chr3:96650226-96650602	NM_021517	Pdzk1	+	1089
chr3:96635073-96635076	chr3:96649735-96650136	NM_021517	Pdzk1	+	1089
chr6:85870566-85870569	chr6:85866645-85867112	NM_023160	Cml1	-	-4895
chr6:85864024-85864027	chr6:85866645-85867112	NM_023160	Cml1	-	1647
chr16:21786498-21786501	chr16:21780279-21782369	NM_023737	Ehhadh	-	1409
chr16:21786498-21786501	chr16:21782595-21783522	NM_023737	Ehhadh	-	1409
chr16:38521452-38521455	chr16:38521360-38521712	NM_024273	4930455C21Rik	-	1295
chr17:24984145-24984148	chr17:24984953-24986144	NM_024284	Hagh	+	-3286
chr4:53023166-53023169	chr4:53031011-53031877	NM_025623	Nipsnap3a	+	-1626
chr4:53023918-53023921	chr4:53031011-53031877	NM_025623	Nipsnap3a	+	-874
chr15:82183133-82183136	chr15:82190992-82192504	NM_025987	Ndufa6	-	1534
chr7:107310088-107310091	chr7:107309727-107310151	NM_026010	2610209A20Rik	+	2305
chr11:115489531-115489534	chr11:115485100-115485479	NM_026071	Slc25a19	-	-78
chr11:115489283-115489286	chr11:115485100-115485479	NM_026071	Slc25a19	-	170
chr19:42122069-42122072	chr19:42145790-42146830	NM_026152	0610010D20Rik	+	1732
chr19:42122069-42122072	chr19:42124525-42125246	NM_026152	0610010D20Rik	+	1732
chr11:102273357-102273360	chr11:102266658-102267303	NM_026542	Slc25a39	-	-4571
chr11:102273357-102273360	chr11:102268048-102269559	NM_026542	Slc25a39	-	-4571
chr11:102273357-102273360	chr11:102272344-102273480	NM_026542	Slc25a39	-	-4571
chr11:102273237-102273240	chr11:102266658-102267303	NM_026542	Slc25a39	-	-4451
chr11:102273237-102273240	chr11:102268048-102269559	NM_026542	Slc25a39	-	-4451
chr11:102273237-102273240	chr11:102272344-102273480	NM_026542	Slc25a39	-	-4451
chr11:102273103-102273106	chr11:102266658-102267303	NM_026542	Slc25a39	-	-4317
chr11:102273103-102273106	chr11:102268048-102269559	NM_026542	Slc25a39	-	-4317
chr11:102273103-102273106	chr11:102272344-102273480	NM_026542	Slc25a39	-	-4317
chr11:102272497-102272500	chr11:102266658-102267303	NM_026542	Slc25a39	-	-3711
chr11:102272497-102272500	chr11:102268048-102269559	NM_026542	Slc25a39	-	-3711
chr11:102272497-102272500	chr11:102272344-102273480	NM_026542	Slc25a39	-	-3711
chr11:102271354-102271357	chr11:102266658-102267303	NM_026542	Slc25a39	-	-2568
chr11:102271354-102271357	chr11:102268048-102269559	NM_026542	Slc25a39	-	-2568
chr11:102271354-102271357	chr11:102272344-102273480	NM_026542	Slc25a39	-	-2568
chr7:50699698-50699701	chr7:50702223-50702794	NM_026695	Etfb	+	189
chr7:50699835-50699838	chr7:50702223-50702794	NM_026695	Etfb	+	326
chr7:50700399-50700402	chr7:50702223-50702794	NM_026695	Etfb	+	890
chr13:54161840-54161843	chr13:54168468-54168786	NM_027324	Sfxn1	+	-5370
chr19:55327240-55327243	chr19:55336395-55336820	NM_027976	Acsl5	+	-615
chr19:55327240-55327243	chr19:55332315-55333044	NM_027976	Acsl5	+	-615
chr2:105741940-105741943	chr2:105791795-105792189	NM_028260	Immp1l	+	-2851
chr2:105741940-105741943	chr2:105779308-105780537	NM_028260	Immp1l	+	-2851
chr2:105742938-105742941	chr2:105791795-105792189	NM_028260	Immp1l	+	-1853
chr2:105742938-105742941	chr2:105779308-105780537	NM_028260	Immp1l	+	-1853
chr6:115624814-115624817	chr6:115616501-115617032	NM_029780	Raf1	-	1839
chr6:115624814-115624817	chr6:115627518-115628276	NM_029780	Raf1	-	1839
chr6:115623765-115623768	chr6:115616501-115617032	NM_029780	Raf1	-	2888
chr6:115623765-115623768	chr6:115627518-115628276	NM_029780	Raf1	-	2888
chr8:107799499-107799502	chr8:107792773-107793323	NM_030152	Nol3	+	-844
chr8:107799998-107800001	chr8:107792773-107793323	NM_030152	Nol3	+	-345
chr12:41752811-41752814	chr12:42143563-42144365	NM_053122	Immp2l	+	2138
chr14:37948909-37948912	chr14:37948157-37948806	NM_078478	Ghitm	-	-457
chr14:37948619-37948622	chr14:37948157-37948806	NM_078478	Ghitm	-	-167
chr14:37948044-37948047	chr14:37948157-37948806	NM_078478	Ghitm	-	408
chr3:129229595-129229598	chr3:129267785-129268211	NM_130450	Elovl6	+	-5705
chr3:129229595-129229598	chr3:129234575-129235312	NM_130450	Elovl6	+	-5705
chr3:129230156-129230159	chr3:129267785-129268211	NM_130450	Elovl6	+	-5144
chr3:129230156-129230159	chr3:129234575-129235312	NM_130450	Elovl6	+	-5144
chr1:177562800-177562803	chr1:177576969-177577549	NM_133809	Kmo	+	480
chr1:177562800-177562803	chr1:177553775-177554221	NM_133809	Kmo	+	480
chr1:177562800-177562803	chr1:177552834-177553239	NM_133809	Kmo	+	480
chr15:89207404-89207407	chr15:89205565-89207176	NM_138302	Tymp	-	64
chr15:89207404-89207407	chr15:89207594-89208253	NM_138302	Tymp	-	64
chr15:89206655-89206658	chr15:89205565-89207176	NM_138302	Tymp	-	813
chr15:89206655-89206658	chr15:89207594-89208253	NM_138302	Tymp	-	813
chr19:40259478-40259481	chr19:40231782-40232606	NM_145499	Cyp2c70	-	2298
chr19:40259478-40259481	chr19:40261578-40262201	NM_145499	Cyp2c70	-	2298
chr19:12708945-12708948	chr19:12712609-12713206	NM_145935	Glyat	+	1151
chr14:30831348-30831351	chr14:30824948-30825697	NM_172264	Chdh	+	-3137
chr14:30831348-30831351	chr14:30822713-30824881	NM_172264	Chdh	+	-3137
chr14:30831484-30831487	chr14:30824948-30825697	NM_172264	Chdh	+	-3001
chr14:30831484-30831487	chr14:30822713-30824881	NM_172264	Chdh	+	-3001
chr14:30832117-30832120	chr14:30824948-30825697	NM_172264	Chdh	+	-2368
chr14:30832117-30832120	chr14:30822713-30824881	NM_172264	Chdh	+	-2368
chr10:6377042-6377045	chr10:6239808-6240632	NM_172308	Mthfd1l	-	-3619
chrX:16393092-16393095	chrX:16390845-16391269	NM_172778	Maob	-	1400
chr11:78315292-78315295	chr11:78312581-78313165	NM_172795	Sarm1	-	-4087
chr11:78315292-78315295	chr11:78313958-78314728	NM_172795	Sarm1	-	-4087
chr11:78315159-78315162	chr11:78312581-78313165	NM_172795	Sarm1	-	-3954
chr11:78315159-78315162	chr11:78313958-78314728	NM_172795	Sarm1	-	-3954
chr11:78313804-78313807	chr11:78312581-78313165	NM_172795	Sarm1	-	-2599
chr11:78313804-78313807	chr11:78313958-78314728	NM_172795	Sarm1	-	-2599
chr11:78313256-78313259	chr11:78312581-78313165	NM_172795	Sarm1	-	-2051
chr11:78313256-78313259	chr11:78313958-78314728	NM_172795	Sarm1	-	-2051
chr11:78313214-78313217	chr11:78312581-78313165	NM_172795	Sarm1	-	-2009
chr11:78313214-78313217	chr11:78313958-78314728	NM_172795	Sarm1	-	-2009
chr16:8515577-8515580	chr16:8603659-8604410	NM_172961	Abat	+	1999
chr16:8515577-8515580	chr16:8566199-8567005	NM_172961	Abat	+	1999
chr2:102911593-102911596	chr2:102902863-102903584	NM_175094	Pdhx	-	2075
chr2:102910921-102910924	chr2:102902863-102903584	NM_175094	Pdhx	-	2747
chr9:103967712-103967715	chr9:103984374-103984801	NM_175324	Nphp3	+	1683
chr9:103967712-103967715	chr9:103976690-103977184	NM_175324	Nphp3	+	1683
chr10:61179629-61179632	chr10:61196973-61197454	NM_178058	Aifm2	+	1622
chr9:21730519-21730522	chr9:21724521-21724888	NM_178577	Tmem205	-	1387
chr4:155133371-155133374	chr4:155137896-155138231	NM_179203	Atad3a	-	1836
chr8:23506479-23506482	chr8:23495460-23496046	NM_181325	Slc25a15	-	2614
chr7:126906040-126906043	chr7:126903795-126904615	NM_212441	Acsm3	+	1607
chr7:126906040-126906043	chr7:126903795-126904615	NM_212442	Acsm3	+	1607
