# Supplementary material for: DNA methylation status of nuclear-encoded mitochondrial genes underlies the tissue-dependent mitochondrial functions
Source: BMC Genomics. 2010 Aug 19;11:481. doi: 10.1186/1471-2164-11-481 (PMC2996977; doi:10.1186/1471-2164-11-481)
Supplement: Additional file 7 — Table S5 Genes with hypo T-DMRs and overrepresented transcription factor binding sites. [file 1471-2164-11-481-S7.XLS]

## Sheet: Sheet1
Table S5 Genes with hypo T-DMRs and overrepresented transcription factor binding sites
Transcription factor binding site	Analyzed sequence	RefSeq gene	Gene name	Strand	Genomic location of liver-hypo T-DMR (UCSC mm9)	Distance of T-DMR from TSS (bp)	Hypomethylated tissue
FOXA2	downstream 5 kb	NM_001005863	Mtus1	-	chr8:42217263-42217266	1817	Liver
FOXA2	downstream 5 kb	NM_001024385	Crls1	+	chr2:132674768-132674771	2370	Liver
FOXA2	downstream 5 kb	NM_001033136	Fam82a2	-	chr2:118981288-118981291	1403	Liver
FOXA2	downstream 5 kb	NM_001033136	Fam82a2	-	chr2:118980463-118980466	2228	Liver
FOXA2	downstream 5 kb	NM_001033136	Fam82a2	-	chr2:118980300-118980303	2391	Liver
FOXA2	downstream 5 kb	NM_007381	Acadl	-	chr1:66913473-66913476	-3632	Liver
FOXA2	downstream 5 kb	NM_008149	Gpam	-	chr19:55177937-55177940	-4000	Liver
FOXA2	downstream 5 kb	NM_008149	Gpam	-	chr19:55179023-55179026	-5086	Liver
FOXA2	downstream 5 kb	NM_008256	Hmgcs2	+	chr3:98086082-98086085	1732	Liver
FOXA2	downstream 5 kb	NM_008256	Hmgcs2	+	chr3:98086232-98086235	1882	Liver
FOXA2	downstream 5 kb	NM_008256	Hmgcs2	+	chr3:98086649-98086652	2299	Liver
FOXA2	downstream 5 kb	NM_008537	Amacr	+	chr15:10913586-10913589	2079	Liver
FOXA2	downstream 5 kb	NM_008769	Otc	+	chrX:9830563-9830566	1082	Liver
FOXA2	downstream 5 kb	NM_008769	Otc	+	chrX:9830399-9830402	918	Liver
FOXA2	downstream 5 kb	NM_009373	Tgm2	-	chr2:157975601-157975604	-3473	Liver
FOXA2	downstream 5 kb	NM_009373	Tgm2	-	chr2:157975964-157975967	-3836	Liver
FOXA2	downstream 5 kb	NM_009373	Tgm2	-	chr2:157976075-157976078	-3947	Liver
FOXA2	downstream 5 kb	NM_009437	Tst	-	chr15:78242075-78242078	-5786	Liver
FOXA2	downstream 5 kb	NM_009648	Akap1	-	chr11:88716116-88716119	-3299	Liver
FOXA2	downstream 5 kb	NM_009648	Akap1	-	chr11:88716798-88716801	-3981	Liver
FOXA2	downstream 5 kb	NM_010344	Gsr	+	chr8:34762550-34762553	-1156	Liver
FOXA2	downstream 5 kb	NM_010344	Gsr	+	chr8:34763306-34763309	-400	Liver
FOXA2	downstream 5 kb	NM_010344	Gsr	+	chr8:34762955-34762958	-751	Liver
FOXA2	downstream 5 kb	NM_010344	Gsr	+	chr8:34762789-34762792	-917	Liver
FOXA2	downstream 5 kb	NM_010922	Mrpl40	-	chr16:18874409-18874412	2321	Liver
FOXA2	downstream 5 kb	NM_011220	Pts	-	chr9:50335576-50335579	1170	Liver
FOXA2	downstream 5 kb	NM_011220	Pts	-	chr9:50335911-50335914	835	Liver
FOXA2	downstream 5 kb	NM_015829	Slc25a13	-	chr6:6165623-6165626	1495	Liver
FOXA2	downstream 5 kb	NM_016978	Oat	-	chr7:139766800-139766803	1281	Liver
FOXA2	downstream 5 kb	NM_019826	Ivd	+	chr2:118684899-118684902	-2833	Liver
FOXA2	downstream 5 kb	NM_019946	Mgst1	+	chr6:138087495-138087498	-1559	Liver
FOXA2	downstream 5 kb	NM_023737	Ehhadh	-	chr16:21786498-21786501	1409	Liver
FOXA2	downstream 5 kb	NM_024208	Echdc3	-	chr2:6133258-6133261	782	Liver
FOXA2	downstream 5 kb	NM_024284	Hagh	+	chr17:24984145-24984148	-3286	Liver
FOXA2	downstream 5 kb	NM_026152	0610010D20Rik	+	chr19:42122069-42122072	1732	Liver
FOXA2	downstream 5 kb	NM_026695	Etfb	+	chr7:50699698-50699701	189	Liver
FOXA2	downstream 5 kb	NM_026695	Etfb	+	chr7:50699835-50699838	326	Liver
FOXA2	downstream 5 kb	NM_026695	Etfb	+	chr7:50700399-50700402	890	Liver
FOXA2	downstream 5 kb	NM_026703	Ndufa8	-	chr2:35903748-35903751	1064	Liver
FOXA2	downstream 5 kb	NM_027324	Sfxn1	+	chr13:54161840-54161843	-5370	Liver
FOXA2	downstream 5 kb	NM_027976	Acsl5	+	chr19:55327240-55327243	-615	Liver
FOXA2	downstream 5 kb	NM_027978	Coq2	-	chr5:101101788-101101791	1487	Liver
FOXA2	downstream 5 kb	NM_028233	Lrpprc	-	chr17:85187970-85187973	2156	Liver
FOXA2	downstream 5 kb	NM_028233	Lrpprc	-	chr17:85187915-85187918	2211	Liver
FOXA2	downstream 5 kb	NM_028233	Lrpprc	-	chr17:85187424-85187427	2702	Liver
FOXA2	downstream 5 kb	NM_029780	Raf1	-	chr6:115624814-115624817	1839	Liver
FOXA2	downstream 5 kb	NM_029780	Raf1	-	chr6:115623765-115623768	2888	Liver
FOXA2	downstream 5 kb	NM_030225	Dlst	+	chr12:86445921-86445924	-5858	Liver
FOXA2	downstream 5 kb	NM_053122	Immp2l	+	chr12:41752811-41752814	2138	Liver
FOXA2	downstream 5 kb	NM_078478	Ghitm	-	chr14:37948619-37948622	-167	Liver
FOXA2	downstream 5 kb	NM_078478	Ghitm	-	chr14:37948909-37948912	-457	Liver
FOXA2	downstream 5 kb	NM_078478	Ghitm	-	chr14:37948044-37948047	408	Liver
FOXA2	downstream 5 kb	NM_130450	Elovl6	+	chr3:129230156-129230159	-5144	Liver
FOXA2	downstream 5 kb	NM_130450	Elovl6	+	chr3:129229595-129229598	-5705	Liver
FOXA2	downstream 5 kb	NM_133809	Kmo	+	chr1:177562800-177562803	480	Liver
FOXA2	downstream 5 kb	NM_134154	Slc25a45	+	chr19:5880105-5880108	1643	Liver
FOXA2	downstream 5 kb	NM_134154	Slc25a45	+	chr19:5880739-5880742	2277	Liver
FOXA2	downstream 5 kb	NM_138302	Tymp	-	chr15:89207404-89207407	64	Liver
FOXA2	downstream 5 kb	NM_138302	Tymp	-	chr15:89206655-89206658	813	Liver
FOXA2	downstream 5 kb	NM_144888	D430028G21Rik	+	chr2:131061241-131061244	1371	Liver
FOXA2	downstream 5 kb	NM_145131	Pitrm1	+	chr13:6544542-6544545	-2857	Liver
FOXA2	downstream 5 kb	NM_145156	Slc25a28	-	chr19:43747865-43747868	1506	Liver
FOXA2	downstream 5 kb	NM_145156	Slc25a28	-	chr19:43747533-43747536	1838	Liver
FOXA2	downstream 5 kb	NM_145935	Glyat	+	chr19:12708945-12708948	1151	Liver
FOXA2	downstream 5 kb	NM_153554	Aldh18a1	-	chr19:40661940-40661943	1013	Liver
FOXA2	downstream 5 kb	NM_153554	Aldh18a1	-	chr19:40662931-40662934	22	Liver
FOXA2	downstream 5 kb	NM_153554	Aldh18a1	-	chr19:40662872-40662875	81	Liver
FOXA2	downstream 5 kb	NM_153554	Aldh18a1	-	chr19:40662086-40662089	867	Liver
FOXA2	downstream 5 kb	NM_172577	Slc25a21	-	chr12:58298933-58298936	-474	Liver
FOXA2	downstream 5 kb	NM_172687	Coq3	+	chr4:21809400-21809403	2582	Liver
FOXA2	downstream 5 kb	NM_172687	Coq3	+	chr4:21807344-21807347	526	Liver
FOXA2	downstream 5 kb	NM_172778	Maob	-	chrX:16393092-16393095	1400	Liver
FOXA2	downstream 5 kb	NM_172795	Sarm1	-	chr11:78313214-78313217	-2009	Liver
FOXA2	downstream 5 kb	NM_172795	Sarm1	-	chr11:78313256-78313259	-2051	Liver
FOXA2	downstream 5 kb	NM_172795	Sarm1	-	chr11:78313804-78313807	-2599	Liver
FOXA2	downstream 5 kb	NM_172795	Sarm1	-	chr11:78315159-78315162	-3954	Liver
FOXA2	downstream 5 kb	NM_172795	Sarm1	-	chr11:78315292-78315295	-4087	Liver
FOXA2	downstream 5 kb	NM_172961	Abat	+	chr16:8515577-8515580	1999	Liver
FOXA2	downstream 5 kb	NM_173011	Idh2	-	chr7:87261578-87261581	-1342	Liver
FOXA2	downstream 5 kb	NM_173011	Idh2	-	chr7:87260493-87260496	-257	Liver
FOXA2	downstream 5 kb	NM_175094	Pdhx	-	chr2:102911593-102911596	2075	Liver
FOXA2	downstream 5 kb	NM_175094	Pdhx	-	chr2:102910921-102910924	2747	Liver
FOXA2	downstream 5 kb	NM_175324	Nphp3	+	chr9:103967712-103967715	1683	Liver
FOXA2	downstream 5 kb	NM_175343	Chdh	+	chr14:30832117-30832120	-3698	Liver
FOXA2	downstream 5 kb	NM_175343	Chdh	+	chr14:30831484-30831487	-4331	Liver
FOXA2	downstream 5 kb	NM_175343	Chdh	+	chr14:30831348-30831351	-4467	Liver
FOXA2	downstream 5 kb	NM_178058	Aifm2	+	chr10:61179629-61179632	1622	Liver
FOXA2	downstream 5 kb	NM_212441	Acsm3	+	chr7:126906040-126906043	1607	Liver
NFYA	downstream 5 kb	NM_007798	Ctsb	+	chr14:63735859-63735862	-5439	Liver
NFYA	downstream 5 kb	NM_008149	Gpam	-	chr19:55177937-55177940	-4000	Liver
NFYA	downstream 5 kb	NM_008149	Gpam	-	chr19:55179023-55179026	-5086	Liver
NFYA	downstream 5 kb	NM_008256	Hmgcs2	+	chr3:98086082-98086085	1732	Liver
NFYA	downstream 5 kb	NM_008256	Hmgcs2	+	chr3:98086232-98086235	1882	Liver
NFYA	downstream 5 kb	NM_008256	Hmgcs2	+	chr3:98086649-98086652	2299	Liver
NFYA	downstream 5 kb	NM_008769	Otc	+	chrX:9830563-9830566	1082	Liver
NFYA	downstream 5 kb	NM_008769	Otc	+	chrX:9830399-9830402	918	Liver
NFYA	downstream 5 kb	NM_009648	Akap1	-	chr11:88716116-88716119	-3299	Liver
NFYA	downstream 5 kb	NM_009648	Akap1	-	chr11:88716798-88716801	-3981	Liver
NFYA	downstream 5 kb	NM_010344	Gsr	+	chr8:34762550-34762553	-1156	Liver
NFYA	downstream 5 kb	NM_010344	Gsr	+	chr8:34763306-34763309	-400	Liver
NFYA	downstream 5 kb	NM_010344	Gsr	+	chr8:34762955-34762958	-751	Liver
NFYA	downstream 5 kb	NM_010344	Gsr	+	chr8:34762789-34762792	-917	Liver
NFYA	downstream 5 kb	NM_011220	Pts	-	chr9:50335576-50335579	1170	Liver
NFYA	downstream 5 kb	NM_011220	Pts	-	chr9:50335911-50335914	835	Liver
NFYA	downstream 5 kb	NM_015829	Slc25a13	-	chr6:6165623-6165626	1495	Liver
NFYA	downstream 5 kb	NM_016978	Oat	-	chr7:139766800-139766803	1281	Liver
NFYA	downstream 5 kb	NM_019826	Ivd	+	chr2:118684899-118684902	-2833	Liver
NFYA	downstream 5 kb	NM_021517	Pdzk1	+	chr3:96635073-96635076	1089	Liver
NFYA	downstream 5 kb	NM_021517	Pdzk1	+	chr3:96634881-96634884	897	Liver
NFYA	downstream 5 kb	NM_024208	Echdc3	-	chr2:6133258-6133261	782	Liver
NFYA	downstream 5 kb	NM_026152	0610010D20Rik	+	chr19:42122069-42122072	1732	Liver
NFYA	downstream 5 kb	NM_026703	Ndufa8	-	chr2:35903748-35903751	1064	Liver
NFYA	downstream 5 kb	NM_027976	Acsl5	+	chr19:55327240-55327243	-615	Liver
NFYA	downstream 5 kb	NM_028233	Lrpprc	-	chr17:85187970-85187973	2156	Liver
NFYA	downstream 5 kb	NM_028233	Lrpprc	-	chr17:85187915-85187918	2211	Liver
NFYA	downstream 5 kb	NM_028233	Lrpprc	-	chr17:85187424-85187427	2702	Liver
NFYA	downstream 5 kb	NM_029780	Raf1	-	chr6:115624814-115624817	1839	Liver
NFYA	downstream 5 kb	NM_029780	Raf1	-	chr6:115623765-115623768	2888	Liver
NFYA	downstream 5 kb	NM_030225	Dlst	+	chr12:86445921-86445924	-5858	Liver
NFYA	downstream 5 kb	NM_053122	Immp2l	+	chr12:41752811-41752814	2138	Liver
NFYA	downstream 5 kb	NM_078478	Ghitm	-	chr14:37948619-37948622	-167	Liver
NFYA	downstream 5 kb	NM_078478	Ghitm	-	chr14:37948909-37948912	-457	Liver
NFYA	downstream 5 kb	NM_078478	Ghitm	-	chr14:37948044-37948047	408	Liver
NFYA	downstream 5 kb	NM_130450	Elovl6	+	chr3:129230156-129230159	-5144	Liver
NFYA	downstream 5 kb	NM_130450	Elovl6	+	chr3:129229595-129229598	-5705	Liver
NFYA	downstream 5 kb	NM_133809	Kmo	+	chr1:177562800-177562803	480	Liver
NFYA	downstream 5 kb	NM_145131	Pitrm1	+	chr13:6544542-6544545	-2857	Liver
NFYA	downstream 5 kb	NM_145156	Slc25a28	-	chr19:43747865-43747868	1506	Liver
NFYA	downstream 5 kb	NM_145156	Slc25a28	-	chr19:43747533-43747536	1838	Liver
NFYA	downstream 5 kb	NM_172687	Coq3	+	chr4:21809400-21809403	2582	Liver
NFYA	downstream 5 kb	NM_172687	Coq3	+	chr4:21807344-21807347	526	Liver
NFYA	downstream 5 kb	NM_172795	Sarm1	-	chr11:78313214-78313217	-2009	Liver
NFYA	downstream 5 kb	NM_172795	Sarm1	-	chr11:78313256-78313259	-2051	Liver
NFYA	downstream 5 kb	NM_172795	Sarm1	-	chr11:78313804-78313807	-2599	Liver
NFYA	downstream 5 kb	NM_172795	Sarm1	-	chr11:78315159-78315162	-3954	Liver
NFYA	downstream 5 kb	NM_172795	Sarm1	-	chr11:78315292-78315295	-4087	Liver
NFYA	downstream 5 kb	NM_175094	Pdhx	-	chr2:102911593-102911596	2075	Liver
NFYA	downstream 5 kb	NM_175094	Pdhx	-	chr2:102910921-102910924	2747	Liver
NFYA	downstream 5 kb	NM_175324	Nphp3	+	chr9:103967712-103967715	1683	Liver
NFYA	downstream 5 kb	NM_178058	Aifm2	+	chr10:61179629-61179632	1622	Liver
CEBPA	upstream 5 kb	NM_001024853	Timm9	-	chr12:72241646-72241649	-3984	Brain
CEBPA	upstream 5 kb	NM_001024853	Timm9	-	chr12:72241667-72241670	-4005	Brain
CEBPA	upstream 5 kb	NM_001024853	Timm9	-	chr12:72241736-72241739	-4074	Brain
CEBPA	upstream 5 kb	NM_001024853	Timm9	-	chr12:72242084-72242087	-4422	Brain
CEBPA	upstream 5 kb	NM_001033598	Acsl6	+	chr11:54119283-54119286	1961	Brain
CEBPA	upstream 5 kb	NM_001038592	Glrx2	+	chr1:145588319-145588322	1625	Brain
CEBPA	upstream 5 kb	NM_001038592	Glrx2	+	chr1:145588612-145588615	1918	Brain
CEBPA	upstream 5 kb	NM_001039509	Pnkd	+	chr1:74332901-74332904	1297	Brain
CEBPA	upstream 5 kb	NM_001039509	Pnkd	+	chr1:74333038-74333041	1434	Brain
CEBPA	upstream 5 kb	NM_007604	Capza2	+	chr6:17584608-17584611	-2486	Brain
CEBPA	upstream 5 kb	NM_008301	Hspa2	+	chr12:77507712-77507715	2359	Brain
CEBPA	upstream 5 kb	NM_008301	Hspa2	+	chr12:77508124-77508127	2771	Brain
CEBPA	upstream 5 kb	NM_008913	Ppp3ca	+	chr3:136335537-136335540	1807	Brain
CEBPA	upstream 5 kb	NM_008913	Ppp3ca	+	chr3:136335659-136335662	1929	Brain
CEBPA	upstream 5 kb	NM_008913	Ppp3ca	+	chr3:136336214-136336217	2484	Brain
CEBPA	upstream 5 kb	NM_008991	Abcd3	-	chr3:121519519-121519522	-1386	Brain
CEBPA	upstream 5 kb	NM_009657	Aldoc	+	chr11:78135152-78135155	-2544	Brain
CEBPA	upstream 5 kb	NM_009657	Aldoc	+	chr11:78134981-78134984	-2715	Brain
CEBPA	upstream 5 kb	NM_009657	Aldoc	+	chr11:78134627-78134630	-3069	Brain
CEBPA	upstream 5 kb	NM_009657	Aldoc	+	chr11:78134403-78134406	-3293	Brain
CEBPA	upstream 5 kb	NM_009657	Aldoc	+	chr11:78140189-78140192	2493	Brain
CEBPA	upstream 5 kb	NM_010023	Dci	+	chr17:24560146-24560149	-3478	Brain
CEBPA	upstream 5 kb	NM_010023	Dci	+	chr17:24559584-24559587	-4040	Brain
CEBPA	upstream 5 kb	NM_011988	Slc27a3	-	chr3:90196945-90196948	-3096	Brain
CEBPA	upstream 5 kb	NM_013847	Gcat	+	chr15:78859948-78859951	-1352	Brain
CEBPA	upstream 5 kb	NM_013847	Gcat	+	chr15:78860502-78860505	-798	Brain
CEBPA	upstream 5 kb	NM_016774	Atp5b	+	chr10:127514381-127514384	-5978	Brain
CEBPA	upstream 5 kb	NM_017366	Acadvl	-	chr11:69833797-69833800	-4888	Brain
CEBPA	upstream 5 kb	NM_019443	Ndufa1	-	chrX:34732636-34732639	-1403	Brain
CEBPA	upstream 5 kb	NM_019443	Ndufa1	-	chrX:34732078-34732081	-845	Brain
CEBPA	upstream 5 kb	NM_023232	Diablo	-	chr5:123975879-123975882	-1706	Brain
CEBPA	upstream 5 kb	NM_023260	Mrps34	+	chr17:25034597-25034600	2536	Brain
CEBPA	upstream 5 kb	NM_023732	Abcb6	-	chr1:75178392-75178395	-1535	Brain
CEBPA	upstream 5 kb	NM_024236	Qdpr	-	chr5:45839711-45839714	1757	Brain
CEBPA	upstream 5 kb	NM_024236	Qdpr	-	chr5:45839167-45839170	2301	Brain
CEBPA	upstream 5 kb	NM_024236	Qdpr	-	chr5:45839033-45839036	2435	Brain
CEBPA	upstream 5 kb	NM_025826	Acadsb	+	chr7:138552606-138552609	-1505	Brain
CEBPA	upstream 5 kb	NM_025826	Acadsb	+	chr7:138551688-138551691	-2423	Brain
CEBPA	upstream 5 kb	NM_025878	Mrps18b	-	chr17:36050908-36050911	2406	Brain
CEBPA	upstream 5 kb	NM_026029	Glod4	-	chr11:76054635-76054638	2566	Brain
CEBPA	upstream 5 kb	NM_026401	Mrp63	+	chr14:58443089-58443092	-1983	Brain
CEBPA	upstream 5 kb	NM_026443	1700020C11Rik	-	chr11:3999370-3999373	-3936	Brain
CEBPA	upstream 5 kb	NM_026443	1700020C11Rik	-	chr11:3999772-3999775	-4338	Brain
CEBPA	upstream 5 kb	NM_026452	Coq9	+	chr8:97358333-97358336	-3980	Brain
CEBPA	upstream 5 kb	NM_026452	Coq9	+	chr8:97358137-97358140	-4176	Brain
CEBPA	upstream 5 kb	NM_026452	Coq9	+	chr8:97358084-97358087	-4229	Brain
CEBPA	upstream 5 kb	NM_026452	Coq9	+	chr8:97357838-97357841	-4475	Brain
CEBPA	upstream 5 kb	NM_026452	Coq9	+	chr8:97357642-97357645	-4671	Brain
CEBPA	upstream 5 kb	NM_026487	Atad1	-	chr19:32784435-32784438	2353	Brain
CEBPA	upstream 5 kb	NM_026487	Atad1	-	chr19:32784135-32784138	2653	Brain
CEBPA	upstream 5 kb	NM_026487	Atad1	-	chr19:32783876-32783879	2912	Brain
CEBPA	upstream 5 kb	NM_026511	2810002N01Rik	+	chr12:112948565-112948568	-2911	Brain
CEBPA	upstream 5 kb	NM_026511	2810002N01Rik	+	chr12:112947581-112947584	-3895	Brain
CEBPA	upstream 5 kb	NM_026511	2810002N01Rik	+	chr12:112947312-112947315	-4164	Brain
CEBPA	upstream 5 kb	NM_026958	1810035L17Rik	+	chr12:88781627-88781630	-3231	Brain
CEBPA	upstream 5 kb	NM_027904	Cpn2	-	chr16:30273442-30273445	-5824	Brain
CEBPA	upstream 5 kb	NM_027904	Cpn2	-	chr16:30273496-30273499	-5878	Brain
CEBPA	upstream 5 kb	NM_028063	Trmu	+	chr15:85709822-85709825	69	Brain
CEBPA	upstream 5 kb	NM_028120	Ccdc123	+	chr7:36179763-36179766	-2345	Brain
CEBPA	upstream 5 kb	NM_028197	2510003E04Rik	-	chr10:62044037-62044040	-2832	Brain
CEBPA	upstream 5 kb	NM_028611	2410091C18Rik	+	chr17:79337455-79337458	984	Brain
CEBPA	upstream 5 kb	NM_029409	Mff	+	chr1:82721007-82721010	-482	Brain
CEBPA	upstream 5 kb	NM_029409	Mff	+	chr1:82721406-82721409	-83	Brain
CEBPA	upstream 5 kb	NM_029409	Mff	+	chr1:82720617-82720620	-872	Brain
CEBPA	upstream 5 kb	NM_029581	Mtif3	-	chr5:147779993-147779996	-4643	Brain
CEBPA	upstream 5 kb	NM_029956	Mmab	-	chr5:114894595-114894598	-559	Brain
CEBPA	upstream 5 kb	NM_029956	Mmab	-	chr5:114894674-114894677	-638	Brain
CEBPA	upstream 5 kb	NM_030225	Dlst	+	chr12:86450824-86450827	-955	Brain
CEBPA	upstream 5 kb	NM_053122	Immp2l	+	chr12:41750514-41750517	-159	Brain
CEBPA	upstream 5 kb	NM_053122	Immp2l	+	chr12:41749915-41749918	-758	Brain
CEBPA	upstream 5 kb	NM_053162	Mrpl34	+	chr8:73983154-73983157	-5667	Brain
CEBPA	upstream 5 kb	NM_080633	Aco2	+	chr15:81700894-81700897	-1995	Brain
CEBPA	upstream 5 kb	NM_133767	Mtif2	+	chr11:29420731-29420734	-5722	Brain
CEBPA	upstream 5 kb	NM_133774	Stard4	-	chr18:33374516-33374519	-1046	Brain
CEBPA	upstream 5 kb	NM_133774	Stard4	-	chr18:33374529-33374532	-1059	Brain
CEBPA	upstream 5 kb	NM_133774	Stard4	-	chr18:33373671-33373674	-201	Brain
CEBPA	upstream 5 kb	NM_133774	Stard4	-	chr18:33374446-33374449	-976	Brain
CEBPA	upstream 5 kb	NM_133774	Stard4	-	chr18:33374469-33374472	-999	Brain
CEBPA	upstream 5 kb	NM_133941	Dhx32	-	chr7:140966455-140966458	2031	Brain
CEBPA	upstream 5 kb	NM_138745	Mthfd1	+	chr12:77351349-77351352	-4866	Brain
CEBPA	upstream 5 kb	NM_144896	Pet112l	+	chr3:85375623-85375626	-2424	Brain
CEBPA	upstream 5 kb	NM_144896	Pet112l	+	chr3:85374854-85374857	-3193	Brain
CEBPA	upstream 5 kb	NM_146074	Tfb1m	-	chr17:3558903-3558906	-1190	Brain
CEBPA	upstream 5 kb	NM_146074	Tfb1m	-	chr17:3559624-3559627	-1911	Brain
CEBPA	upstream 5 kb	NM_153591	Nars2	+	chr7:104098668-104098671	-1365	Brain
CEBPA	upstream 5 kb	NM_153591	Nars2	+	chr7:104098614-104098617	-1419	Brain
CEBPA	upstream 5 kb	NM_153591	Nars2	+	chr7:104098537-104098540	-1496	Brain
CEBPA	upstream 5 kb	NM_153591	Nars2	+	chr7:104102057-104102060	2024	Brain
CEBPA	upstream 5 kb	NM_153591	Nars2	+	chr7:104102638-104102641	2605	Brain
CEBPA	upstream 5 kb	NM_172291	Foxred1	-	chr9:35022244-35022247	-3734	Brain
CEBPA	upstream 5 kb	NM_172291	Foxred1	-	chr9:35022848-35022851	-4338	Brain
CEBPA	upstream 5 kb	NM_172291	Foxred1	-	chr9:35023052-35023055	-4542	Brain
CEBPA	upstream 5 kb	NM_172456	Endogl1	+	chr9:119350225-119350228	-3849	Brain
CEBPA	upstream 5 kb	NM_172456	Endogl1	+	chr9:119350115-119350118	-3959	Brain
CEBPA	upstream 5 kb	NM_172456	Endogl1	+	chr9:119350075-119350078	-3999	Brain
CEBPA	upstream 5 kb	NM_172456	Endogl1	+	chr9:119348603-119348606	-5471	Brain
CEBPA	upstream 5 kb	NM_172456	Endogl1	+	chr9:119348586-119348589	-5488	Brain
CEBPA	upstream 5 kb	NM_172511	Abhd10	-	chr16:45746208-45746211	-3191	Brain
CEBPA	upstream 5 kb	NM_172511	Abhd10	-	chr16:45747047-45747050	-4030	Brain
CEBPA	upstream 5 kb	NM_172532	Aldh5a1	-	chr13:25030099-25030102	-569	Brain
CEBPA	upstream 5 kb	NM_172532	Aldh5a1	-	chr13:25030396-25030399	-866	Brain
CEBPA	upstream 5 kb	NM_172532	Aldh5a1	-	chr13:25028469-25028472	1061	Brain
CEBPA	upstream 5 kb	NM_172532	Aldh5a1	-	chr13:25028211-25028214	1319	Brain
CEBPA	upstream 5 kb	NM_172795	Sarm1	-	chr11:78310007-78310010	1198	Brain
CEBPA	upstream 5 kb	NM_172795	Sarm1	-	chr11:78310597-78310600	608	Brain
CEBPA	upstream 5 kb	NM_173180	Pmpca	+	chr2:26240252-26240255	-4612	Brain
CEBPA	upstream 5 kb	NM_173180	Pmpca	+	chr2:26238722-26238725	-6142	Brain
CEBPA	upstream 5 kb	NM_173180	Pmpca	+	chr2:26238593-26238596	-6271	Brain
CEBPA	upstream 5 kb	NM_173731	Hmgcll1	+	chr9:75863532-75863535	752	Brain
CEBPA	upstream 5 kb	NM_177470	Acaa2	+	chr18:74937625-74937628	-1237	Brain
CEBPA	upstream 5 kb	NM_177470	Acaa2	+	chr18:74937616-74937619	-1246	Brain
CEBPA	upstream 5 kb	NM_177470	Acaa2	+	chr18:74937537-74937540	-1325	Brain
CEBPA	upstream 5 kb	NM_177470	Acaa2	+	chr18:74937492-74937495	-1370	Brain
CEBPA	upstream 5 kb	NM_177470	Acaa2	+	chr18:74936963-74936966	-1899	Brain
CEBPA	upstream 5 kb	NM_178693	Coq4	+	chr2:29640300-29640303	-3479	Brain
CEBPA	upstream 5 kb	NM_178693	Coq4	+	chr2:29639984-29639987	-3795	Brain
CEBPA	upstream 5 kb	NM_181325	Slc25a15	-	chr8:23515450-23515453	-6357	Brain
CEBPA	upstream 5 kb	NM_181325	Slc25a15	-	chr8:23515909-23515912	-6816	Brain
CEBPA	upstream 5 kb	NM_181406	Rars2	+	chr4:34560065-34560068	-2138	Brain
CEBPA	upstream 5 kb	NM_181406	Rars2	+	chr4:34559885-34559888	-2318	Brain
CEBPA	upstream 5 kb	NM_181406	Rars2	+	chr4:34559824-34559827	-2379	Brain
CEBPA	upstream 5 kb	NM_181406	Rars2	+	chr4:34559745-34559748	-2458	Brain
CEBPA	upstream 5 kb	NM_181406	Rars2	+	chr4:34557211-34557214	-4992	Brain
CEBPA	upstream 5 kb	NM_181406	Rars2	+	chr4:34556249-34556252	-5954	Brain
CEBPA	upstream 5 kb	NM_198415	Ckmt2	-	chr13:92022465-92022468	-5975	Brain
STAT1	upstream 5 kb	NM_001024853	Timm9	-	chr12:72241646-72241649	-3984	Brain
STAT1	upstream 5 kb	NM_001024853	Timm9	-	chr12:72241667-72241670	-4005	Brain
STAT1	upstream 5 kb	NM_001024853	Timm9	-	chr12:72241736-72241739	-4074	Brain
STAT1	upstream 5 kb	NM_001024853	Timm9	-	chr12:72242084-72242087	-4422	Brain
STAT1	upstream 5 kb	NM_001033598	Acsl6	+	chr11:54119283-54119286	1961	Brain
STAT1	upstream 5 kb	NM_001038592	Glrx2	+	chr1:145588319-145588322	1625	Brain
STAT1	upstream 5 kb	NM_001038592	Glrx2	+	chr1:145588612-145588615	1918	Brain
STAT1	upstream 5 kb	NM_001039509	Pnkd	+	chr1:74332901-74332904	1297	Brain
STAT1	upstream 5 kb	NM_001039509	Pnkd	+	chr1:74333038-74333041	1434	Brain
STAT1	upstream 5 kb	NM_008913	Ppp3ca	+	chr3:136335537-136335540	1807	Brain
STAT1	upstream 5 kb	NM_008913	Ppp3ca	+	chr3:136335659-136335662	1929	Brain
STAT1	upstream 5 kb	NM_008913	Ppp3ca	+	chr3:136336214-136336217	2484	Brain
STAT1	upstream 5 kb	NM_008991	Abcd3	-	chr3:121519519-121519522	-1386	Brain
STAT1	upstream 5 kb	NM_011988	Slc27a3	-	chr3:90196945-90196948	-3096	Brain
STAT1	upstream 5 kb	NM_013847	Gcat	+	chr15:78859948-78859951	-1352	Brain
STAT1	upstream 5 kb	NM_013847	Gcat	+	chr15:78860502-78860505	-798	Brain
STAT1	upstream 5 kb	NM_016774	Atp5b	+	chr10:127514381-127514384	-5978	Brain
STAT1	upstream 5 kb	NM_017366	Acadvl	-	chr11:69833797-69833800	-4888	Brain
STAT1	upstream 5 kb	NM_025826	Acadsb	+	chr7:138552606-138552609	-1505	Brain
STAT1	upstream 5 kb	NM_025826	Acadsb	+	chr7:138551688-138551691	-2423	Brain
STAT1	upstream 5 kb	NM_025878	Mrps18b	-	chr17:36050908-36050911	2406	Brain
STAT1	upstream 5 kb	NM_026443	1700020C11Rik	-	chr11:3999370-3999373	-3936	Brain
STAT1	upstream 5 kb	NM_026443	1700020C11Rik	-	chr11:3999772-3999775	-4338	Brain
STAT1	upstream 5 kb	NM_026487	Atad1	-	chr19:32784435-32784438	2353	Brain
STAT1	upstream 5 kb	NM_026487	Atad1	-	chr19:32784135-32784138	2653	Brain
STAT1	upstream 5 kb	NM_026487	Atad1	-	chr19:32783876-32783879	2912	Brain
STAT1	upstream 5 kb	NM_026511	2810002N01Rik	+	chr12:112948565-112948568	-2911	Brain
STAT1	upstream 5 kb	NM_026511	2810002N01Rik	+	chr12:112947581-112947584	-3895	Brain
STAT1	upstream 5 kb	NM_026511	2810002N01Rik	+	chr12:112947312-112947315	-4164	Brain
STAT1	upstream 5 kb	NM_028611	2410091C18Rik	+	chr17:79337455-79337458	984	Brain
STAT1	upstream 5 kb	NM_133941	Dhx32	-	chr7:140966455-140966458	2031	Brain
STAT1	upstream 5 kb	NM_144896	Pet112l	+	chr3:85375623-85375626	-2424	Brain
STAT1	upstream 5 kb	NM_144896	Pet112l	+	chr3:85374854-85374857	-3193	Brain
STAT1	upstream 5 kb	NM_146074	Tfb1m	-	chr17:3558903-3558906	-1190	Brain
STAT1	upstream 5 kb	NM_146074	Tfb1m	-	chr17:3559624-3559627	-1911	Brain
STAT1	upstream 5 kb	NM_172291	Foxred1	-	chr9:35022244-35022247	-3734	Brain
STAT1	upstream 5 kb	NM_172291	Foxred1	-	chr9:35022848-35022851	-4338	Brain
STAT1	upstream 5 kb	NM_172291	Foxred1	-	chr9:35023052-35023055	-4542	Brain
STAT1	upstream 5 kb	NM_172456	Endogl1	+	chr9:119350225-119350228	-3849	Brain
STAT1	upstream 5 kb	NM_172456	Endogl1	+	chr9:119350115-119350118	-3959	Brain
STAT1	upstream 5 kb	NM_172456	Endogl1	+	chr9:119350075-119350078	-3999	Brain
STAT1	upstream 5 kb	NM_172456	Endogl1	+	chr9:119348603-119348606	-5471	Brain
STAT1	upstream 5 kb	NM_172456	Endogl1	+	chr9:119348586-119348589	-5488	Brain
STAT1	upstream 5 kb	NM_172532	Aldh5a1	-	chr13:25030099-25030102	-569	Brain
STAT1	upstream 5 kb	NM_172532	Aldh5a1	-	chr13:25030396-25030399	-866	Brain
STAT1	upstream 5 kb	NM_172532	Aldh5a1	-	chr13:25028469-25028472	1061	Brain
STAT1	upstream 5 kb	NM_172532	Aldh5a1	-	chr13:25028211-25028214	1319	Brain
STAT1	upstream 5 kb	NM_172795	Sarm1	-	chr11:78310007-78310010	1198	Brain
STAT1	upstream 5 kb	NM_172795	Sarm1	-	chr11:78310597-78310600	608	Brain
STAT1	upstream 5 kb	NM_173180	Pmpca	+	chr2:26240252-26240255	-4612	Brain
STAT1	upstream 5 kb	NM_173180	Pmpca	+	chr2:26238722-26238725	-6142	Brain
STAT1	upstream 5 kb	NM_173180	Pmpca	+	chr2:26238593-26238596	-6271	Brain
STAT1	upstream 5 kb	NM_173785	A230051G13Rik	-	chr11:58980055-58980058	-2811	Brain
