# Supplementary material for: DNA methylation status of nuclear-encoded mitochondrial genes underlies the tissue-dependent mitochondrial functions
Source: BMC Genomics. 2010 Aug 19;11:481. doi: 10.1186/1471-2164-11-481 (PMC2996977; doi:10.1186/1471-2164-11-481)
Supplement: Additional file 8 — Table S6 Primers used for real-time PCR. [file 1471-2164-11-481-S8.XLS]

## Sheet: Primerlist
	Table S6 Primers used for qPCR
	Gene ID (symbol)	Foward primer sequence	Reverse primer sequence
	ß-actin	TTCTACAATGAGCTGCGTGTGG	ATGGCTGGGGTGTTGAAGGT
	Acsl6	AAAGTGGGCACAGAGCAGTT	TATCGACGATTACCGTGCAA
	Ndufs4	AGACTCGGGACACACAGCTT	GCGAGCAGGAACAAAGATTC
	Otc	GAAACAGGCTTTGCTCTGCT	CAATTGGGATGGATGCTTCT
